# Supplementary material for: Discovery of serum biomarkers of ovarian cancer using complementary proteomic profiling strategies
Source: Proteomics Clin Appl. 2014 Nov 10;8(11-12):982–93. doi: 10.1002/prca.201400063 (PMC4737403; doi:10.1002/prca.201400063)
Supplement: Supplementary file 5 — Supplementary Data ‐ Table S3 ‐ SELDI profiling [file PRCA-8-982-s005.xlsx]

## Sheet: 3.1 Peak differences
Comparison	Array	Focus mass	Fraction	Index	m/z	m/z average	P value	ROC area	Fold-change	Av. int. B	Av. int. H	Av. int. H+B	Av. int. M	Av. int. Mearly	Av. int. Mlate	Av. int. BP#1	Av. int. BP#2	m/z median	m/z STD	m/z CV%	Intensity average	Intensity median	Intensity STD	Intensity CV%	# of peaks
H v Mlate	CM10	4000 Da	SDS	25	2910.69	2908.69	1.1613e-06	0.869841	0.190524	3.76949	3.13587	3.39988	12.7639	3.57367	16.4592	5.5819	4.11675	2908.7	0.502193	0.0172653	5.69805	3.34402	7.55042	132.509	78
H+B v M	CM10	4000 Da	SDS	25	2910.69	2908.73	1.34526e-05	0.762626	0.266366	3.76949	3.13587	3.39988	12.7639	3.57367	16.4592	5.5819	4.11675	2908.71	0.552169	0.0189832	4.98457	3.0385	6.28444	126.078	130
H v M	CM10	4000 Da	SDS	25	2910.69	2908.72	2.62115e-05	0.769841	0.245682	3.76949	3.13587	3.39988	12.7639	3.57367	16.4592	5.5819	4.11675	2908.72	0.521175	0.0179177	5.62785	3.1524	7.31322	129.947	85
B v M	CM10	4000 Da	SDS	25	2910.69	2908.78	0.000166534	0.755556	0.295323	3.76949	3.13587	3.39988	12.7639	3.57367	16.4592	5.5819	4.11675	2908.71	0.600666	0.0206501	6.7229	3.08776	8.33004	123.906	67
BP#1 v BP#2	CM10	4000 Da	SDS	25	2910.69	2908.73	0.664649	0.468145	1.3559	3.76949	3.13587	3.39988	12.7639	3.57367	16.4592	5.5819	4.11675	2908.71	0.552169	0.0189832	4.98457	3.0385	6.28444	126.078	130
H v Mearly	CM10	4000 Da	SDS	25	2910.69	2908.73	0.932115	0.559524	0.877494	3.76949	3.13587	3.39988	12.7639	3.57367	16.4592	5.5819	4.11675	2908.78	0.52332	0.0179914	3.17394	2.80701	1.37527	43.3299	69
H+B v M	CM10	4000 Da	SDS	45	3445.92	3445.72	1.02594e-06	0.18266	1.41914	4.62463	4.52256	4.56509	3.2168	3.89677	2.98462	4.18085	4.56365	3445.59	0.643111	0.0186641	4.33692	4.42012	1.11436	25.6947	130
H v M	CM10	4000 Da	SDS	45	3445.92	3445.69	4.11567e-06	0.168831	1.40592	4.62463	4.52256	4.56509	3.2168	3.89677	2.98462	4.18085	4.56365	3445.58	0.633923	0.0183976	4.1846	4.25649	1.05561	25.226	85
H v Mlate	CM10	4000 Da	SDS	45	3445.92	3445.64	6.18936e-06	0.111111	1.51529	4.62463	4.52256	4.56509	3.2168	3.89677	2.98462	4.18085	4.56365	3445.52	0.594744	0.0172608	4.2268	4.34533	1.05812	25.0336	78
B v M	CM10	4000 Da	SDS	45	3445.92	3445.78	1.19129e-05	0.175758	1.43765	4.62463	4.52256	4.56509	3.2168	3.89677	2.98462	4.18085	4.56365	3445.92	0.70238	0.0203837	4.16236	4.14735	1.30303	31.305	67
BP#1 v BP#2	CM10	4000 Da	SDS	45	3445.92	3445.72	0.0360421	0.621049	0.916119	4.62463	4.52256	4.56509	3.2168	3.89677	2.98462	4.18085	4.56365	3445.59	0.643111	0.0186641	4.33692	4.42012	1.11436	25.6947	130
H v Mearly	CM10	4000 Da	SDS	45	3445.92	3445.7	0.125201	0.296296	1.16059	4.62463	4.52256	4.56509	3.2168	3.89677	2.98462	4.18085	4.56365	3445.58	0.618468	0.017949	4.46814	4.50393	0.860668	19.2623	69
H v Mlate	CM10	8000 Da	FT	9	4464.96	4464.02	1.65205e-07	0.921505	0.293364	2.24505	1.97098	2.08475	5.48922	2.22158	6.71856	3.01825	2.19252	4463.8	1.61107	0.0360901	2.89584	2.02022	2.60001	89.7846	77
H+B v M	CM10	8000 Da	FT	9	4464.96	4463.92	5.13772e-07	0.825472	0.379789	2.24505	1.97098	2.08475	5.48922	2.22158	6.71856	3.01825	2.19252	4463.67	1.53782	0.03445	2.66989	2.07858	2.15085	80.5594	128
H v M	CM10	8000 Da	FT	9	4464.96	4464.03	7.25034e-07	0.837243	0.359064	2.24505	1.97098	2.08475	5.48922	2.22158	6.71856	3.01825	2.19252	4463.76	1.63666	0.0366633	2.89243	2.08009	2.53199	87.5386	84
B v M	CM10	8000 Da	FT	9	4464.96	4463.65	2.79522e-05	0.818182	0.408993	2.24505	1.97098	2.08475	5.48922	2.22158	6.71856	3.01825	2.19252	4463.55	1.4252	0.031929	3.32644	2.24165	2.82348	84.8799	66
BP#1 v BP#2	CM10	8000 Da	FT	9	4464.96	4463.92	0.00545083	0.360861	1.37661	2.24505	1.97098	2.08475	5.48922	2.22158	6.71856	3.01825	2.19252	4463.67	1.53782	0.03445	2.66989	2.07858	2.15085	80.5594	128
H v Mearly	CM10	8000 Da	FT	9	4464.96	4464.22	0.289384	0.615591	0.887199	2.24505	1.97098	2.08475	5.48922	2.22158	6.71856	3.01825	2.19252	4463.82	1.64935	0.0369461	1.99309	1.92735	0.430795	21.6144	68
H+B v M	CM10	8000 Da	FT	10	4629.52	4621.28	8.81873e-08	0.836192	0.54133	1.84772	1.64946	1.73176	3.19908	2.14203	3.54393	2.17541	1.72159	4620.97	1.52084	0.0329094	1.98396	1.78679	0.962985	48.5386	128
H v M	CM10	8000 Da	FT	10	4629.52	4621.42	1.09258e-07	0.860704	0.515605	1.84772	1.64946	1.73176	3.19908	2.14203	3.54393	2.17541	1.72159	4621.04	1.6833	0.0364238	2.05532	1.78554	1.10812	53.9147	84
H v Mlate	CM10	8000 Da	FT	10	4629.52	4621.42	6.44049e-07	0.889247	0.465433	1.84772	1.64946	1.73176	3.19908	2.14203	3.54393	2.17541	1.72159	4621.08	1.65234	0.0357539	2.01852	1.74771	1.11879	55.4264	77
B v M	CM10	8000 Da	FT	10	4629.52	4621.14	9.83453e-06	0.831612	0.577578	1.84772	1.64946	1.73176	3.19908	2.14203	3.54393	2.17541	1.72159	4620.84	1.32238	0.0286158	2.29817	2.01509	1.20429	52.4021	66
BP#1 v BP#2	CM10	8000 Da	FT	10	4629.52	4621.28	0.00553234	0.367117	1.2636	1.84772	1.64946	1.73176	3.19908	2.14203	3.54393	2.17541	1.72159	4620.97	1.52084	0.0329094	1.98396	1.78679	0.962985	48.5386	128
H v Mearly	CM10	8000 Da	FT	10	4629.52	4621.44	0.0245328	0.776882	0.770046	1.84772	1.64946	1.73176	3.19908	2.14203	3.54393	2.17541	1.72159	4621.04	1.74928	0.0378515	1.69293	1.67253	0.434753	25.6806	68
H v M	CM10	8000 Da	E1	22	5066.13	5065.08	1.64247e-07	0.848722	0.509806	0.931212	0.852227	0.884835	1.67167	1.29559	1.85976	1.14475	0.834776	5064.54	2.08875	0.0412382	1.06185	0.938471	0.589039	55.4728	86
H+B v M	CM10	8000 Da	E1	22	5066.13	5064.77	1.8372e-07	0.804629	0.529312	0.931212	0.852227	0.884835	1.67167	1.29559	1.85976	1.14475	0.834776	5064.41	1.91937	0.0378966	1.01698	0.889274	0.518204	50.9554	131
BP#1 v BP#2	CM10	8000 Da	E1	22	5066.13	5064.77	4.39664e-06	0.274651	1.37133	0.931212	0.852227	0.884835	1.67167	1.29559	1.85976	1.14475	0.834776	5064.41	1.91937	0.0378966	1.01698	0.889274	0.518204	50.9554	131
H v Mlate	CM10	8000 Da	E1	22	5066.13	5065.14	1.21433e-05	0.852083	0.458246	0.931212	0.852227	0.884835	1.67167	1.29559	1.85976	1.14475	0.834776	5064.56	2.10189	0.0414971	1.04353	0.899141	0.600955	57.5887	79
B v M	CM10	8000 Da	E1	22	5066.13	5064.26	2.17947e-05	0.794949	0.557055	0.931212	0.852227	0.884835	1.67167	1.29559	1.85976	1.14475	0.834776	5064.07	1.6588	0.0327551	1.17435	0.983193	0.65267	55.5772	67
H v Mearly	CM10	8000 Da	E1	22	5066.13	5065.19	0.00132796	0.901042	0.657791	0.931212	0.852227	0.884835	1.67167	1.29559	1.85976	1.14475	0.834776	5064.61	2.04536	0.0403806	0.890229	0.863129	0.280871	31.5504	70
H v M	CM10	8000 Da	S2	106	5960.06	5958.15	2.84697e-06	0.800426	0.571974	3.44573	2.57265	2.9331	4.49784	3.65441	4.87652	3.50944	2.74876	5958.32	3.33694	0.0560063	3.06514	2.64654	1.57723	51.4569	86
H v Mlate	CM10	8000 Da	S2	106	5960.06	5958.07	4.855e-05	0.826562	0.527559	3.44573	2.57265	2.9331	4.49784	3.65441	4.87652	3.50944	2.74876	5958.31	3.34322	0.0561125	3.01009	2.57471	1.60899	53.4532	79
H+B v M	CM10	8000 Da	S2	106	5960.06	5957.77	6.44261e-05	0.750417	0.652111	3.44573	2.57265	2.9331	4.49784	3.65441	4.87652	3.50944	2.74876	5957.87	3.32473	0.0558049	3.19588	2.79741	1.5854	49.6076	131
BP#1 v BP#2	CM10	8000 Da	S2	106	5960.06	5957.77	0.0101194	0.387205	1.27674	3.44573	2.57265	2.9331	4.49784	3.65441	4.87652	3.50944	2.74876	5957.87	3.32473	0.0558049	3.19588	2.79741	1.5854	49.6076	131
H v Mearly	CM10	8000 Da	S2	106	5960.06	5958.1	0.0111321	0.791667	0.703985	3.44573	2.57265	2.9331	4.49784	3.65441	4.87652	3.50944	2.74876	5958.38	3.37402	0.0566291	2.66537	2.51939	0.98238	36.8571	70
B v M	CM10	8000 Da	S2	106	5960.06	5957.51	0.0187834	0.689899	0.766084	3.44573	2.57265	2.9331	4.49784	3.65441	4.87652	3.50944	2.74876	5957.72	3.26595	0.0548207	3.7912	3.49407	1.84438	48.649	67
BP#1 v BP#2	CM10	8000 Da	S2	107	5997.86	5997.44	9.62097e-09	0.199615	1.75761	3.11279	1.7258	2.29841	3.20367	3.63357	3.04508	2.97992	1.69544	5997.86	3.23528	0.0539444	2.45044	1.96099	2.23992	91.409	131
H v M	CM10	8000 Da	S2	107	5997.86	5997.93	1.21579e-05	0.800426	0.538696	3.11279	1.7258	2.29841	3.20367	3.63357	3.04508	2.97992	1.69544	5997.86	3.28903	0.0548361	2.10386	1.75989	1.16021	55.1469	86
H+B v M	CM10	8000 Da	S2	107	5997.86	5997.44	0.000945083	0.723103	0.717432	3.11279	1.7258	2.29841	3.20367	3.63357	3.04508	2.97992	1.69544	5997.86	3.23528	0.0539444	2.45044	1.96099	2.23992	91.409	131
H v Mlate	CM10	8000 Da	S2	107	5997.86	5997.86	0.00125973	0.758333	0.566751	3.11279	1.7258	2.29841	3.20367	3.63357	3.04508	2.97992	1.69544	5997.86	3.29458	0.0549292	1.9763	1.70982	1.05711	53.4893	79
H v Mearly	CM10	8000 Da	S2	107	5997.86	5997.99	0.00132796	0.828125	0.474961	3.11279	1.7258	2.29841	3.20367	3.63357	3.04508	2.97992	1.69544	5997.86	3.33023	0.0555223	1.88932	1.66575	0.916173	48.4921	70
B v M	CM10	8000 Da	S2	107	5997.86	5996.93	0.20467	0.616667	0.971635	3.11279	1.7258	2.29841	3.20367	3.63357	3.04508	2.97992	1.69544	5997.21	3.06629	0.051131	3.14263	2.53917	2.91211	92.6646	67
H v M	CM10	8000 Da	E2	71	8678.74	8676.84	6.74406e-07	0.166193	1.5743	2.05053	2.29775	2.19569	1.45954	2.03818	1.30038	1.97027	2.21721	8675.63	4.73114	0.054526	2.08333	2.11394	0.629065	30.1952	86
H v Mlate	CM10	8000 Da	E2	71	8678.74	8676.73	8.43604e-07	0.109375	1.76698	2.05053	2.29775	2.19569	1.45954	2.03818	1.30038	1.97027	2.21721	8675.61	4.56212	0.0525788	2.10838	2.14728	0.609219	28.8951	79
H+B v M	CM10	8000 Da	E2	71	8678.74	8676.53	1.61533e-06	0.202669	1.50437	2.05053	2.29775	2.19569	1.45954	2.03818	1.30038	1.97027	2.21721	8675.87	4.16168	0.0479648	2.07206	2.07975	0.583231	28.1474	131
B v M	CM10	8000 Da	E2	71	8678.74	8676.51	0.000217076	0.222727	1.40491	2.05053	2.29775	2.19569	1.45954	2.03818	1.30038	1.97027	2.21721	8676.14	3.87636	0.0446765	1.85647	1.93238	0.622513	33.532	67
BP#1 v BP#2	CM10	8000 Da	E2	71	8678.74	8676.53	0.00409205	0.637326	0.888626	2.05053	2.29775	2.19569	1.45954	2.03818	1.30038	1.97027	2.21721	8675.87	4.16168	0.0479648	2.07206	2.07975	0.583231	28.1474	131
H v Mearly	CM10	8000 Da	E2	71	8678.74	8676.7	0.110837	0.317708	1.12736	2.05053	2.29775	2.19569	1.45954	2.03818	1.30038	1.97027	2.21721	8675.76	4.72654	0.0544739	2.2755	2.1852	0.455987	20.0389	70
H v M	CM10	19000 Da	S2	7	11239.6	11269.6	8.17392e-05	0.788352	0.203582	1.17243	0.635416	0.857121	3.12118	0.94225	3.84066	1.52072	0.833279	11270.3	7.51434	0.0666779	1.27131	0.642585	2.63985	207.648	86
H+B v M	CM10	19000 Da	S2	7	11239.6	11268.9	0.000280457	0.728732	0.274614	1.17243	0.635416	0.857121	3.12118	0.94225	3.84066	1.52072	0.833279	11269.3	7.50383	0.0665887	1.23734	0.663901	2.50499	202.449	131
H v Mlate	CM10	19000 Da	S2	7	11239.6	11270	0.0018551	0.758333	0.165444	1.17243	0.635416	0.857121	3.12118	0.94225	3.84066	1.52072	0.833279	11270.6	7.54917	0.0669847	1.24401	0.635167	2.71246	218.042	79
B v M	CM10	19000 Da	S2	7	11239.6	11266.8	0.0103647	0.682323	0.375638	1.17243	0.635416	0.857121	3.12118	0.94225	3.84066	1.52072	0.833279	11266.8	7.23536	0.0642185	1.81232	0.712476	3.40972	188.141	67
H v Mearly	CM10	19000 Da	S2	7	11239.6	11270.7	0.0141039	0.755208	0.67436	1.17243	0.635416	0.857121	3.12118	0.94225	3.84066	1.52072	0.833279	11271.1	7.24715	0.064301	0.661716	0.627682	0.249344	37.6814	70
BP#1 v BP#2	CM10	19000 Da	S2	7	11239.6	11268.9	0.187305	0.449735	1.82498	1.17243	0.635416	0.857121	3.12118	0.94225	3.84066	1.52072	0.833279	11269.3	7.50383	0.0665887	1.23734	0.663901	2.50499	202.449	131
H v Mlate	CM10	19000 Da	S3	8	11372.2	11368.9	1.40003e-06	0.883333	0.300304	2.55523	2.18016	2.33501	6.25321	2.24308	7.25983	3.38739	2.43068	11368	4.33961	0.0381707	3.14465	2.2704	3.31911	105.548	79
H v M	CM10	19000 Da	S3	8	11372.2	11369.2	5.29131e-06	0.800426	0.348646	2.55523	2.18016	2.33501	6.25321	2.24308	7.25983	3.38739	2.43068	11368.4	4.64639	0.0408683	3.2221	2.28652	3.44693	106.978	86
H+B v M	CM10	19000 Da	S3	8	11372.2	11369	5.36136e-06	0.772102	0.373409	2.55523	2.18016	2.33501	6.25321	2.24308	7.25983	3.38739	2.43068	11368.8	4.26472	0.0375119	2.99303	2.26987	3.08964	103.228	131
B v M	CM10	19000 Da	S3	8	11372.2	11369	0.000195339	0.787374	0.408628	2.55523	2.18016	2.33501	6.25321	2.24308	7.25983	3.38739	2.43068	11369.2	4.24866	0.0373707	3.76949	2.37121	4.14477	109.956	67
BP#1 v BP#2	CM10	19000 Da	S3	8	11372.2	11369	0.00717483	0.35594	1.3936	2.55523	2.18016	2.33501	6.25321	2.24308	7.25983	3.38739	2.43068	11368.8	4.26472	0.0375119	2.99303	2.26987	3.08964	103.228	131
H v Mearly	CM10	19000 Da	S3	8	11372.2	11369.2	0.378242	0.572917	0.97195	2.55523	2.18016	2.33501	6.25321	2.24308	7.25983	3.38739	2.43068	11368.3	4.70707	0.0414019	2.18555	2.14347	0.602594	27.5717	70
BP#1 v BP#2	CM10	8000 Da	S3	71	11407.6	11431.4	1.67426e-07	0.23088	2.26472	0.121619	0.0680076	0.0901409	0.54277	0.111499	0.63088	0.215841	0.0953061	11431.1	8.56246	0.0749028	0.166155	0.0638423	0.369469	222.364	131
H v M	CM10	8000 Da	S3	71	11407.6	11432.3	0.000190424	0.752131	0.125297	0.121619	0.0680076	0.0901409	0.54277	0.111499	0.63088	0.215841	0.0953061	11431.9	8.6377	0.0755551	0.189458	0.0636441	0.434025	229.087	86
H+B v M	CM10	8000 Da	S3	71	11407.6	11431.4	0.000809621	0.707048	0.166076	0.121619	0.0680076	0.0901409	0.54277	0.111499	0.63088	0.215841	0.0953061	11431.1	8.56246	0.0749028	0.166155	0.0638423	0.369469	222.364	131
H v Mlate	CM10	8000 Da	S3	71	11407.6	11432.5	0.00531165	0.742708	0.107798	0.121619	0.0680076	0.0901409	0.54277	0.111499	0.63088	0.215841	0.0953061	11431.5	8.26176	0.0722657	0.174882	0.0615314	0.413383	236.378	79
H v Mearly	CM10	8000 Da	S3	71	11407.6	11432.5	0.0104822	0.791667	0.609939	0.121619	0.0680076	0.0901409	0.54277	0.111499	0.63088	0.215841	0.0953061	11432.1	7.42736	0.0649669	0.0717355	0.0618425	0.0451757	62.9754	70
B v M	CM10	8000 Da	S3	71	11407.6	11430.4	0.0257713	0.663636	0.224072	0.121619	0.0680076	0.0901409	0.54277	0.111499	0.63088	0.215841	0.0953061	11429.8	9.84205	0.0861043	0.259908	0.0827138	0.498752	191.896	67
H v Mlate	CM10	18000 Da	E2	15	11461.7	11463.5	3.74599e-06	0.883333	0.0401099	2.90448	1.02715	1.8022	20.917	0.850293	25.6084	6.24477	3.25494	11461.7	4.63428	0.0404264	5.69448	1.12753	18.1761	319.188	79
H+B v M	CM10	18000 Da	E2	15	11461.7	11463.3	0.000215225	0.728732	0.0861594	2.90448	1.02715	1.8022	20.917	0.850293	25.6084	6.24477	3.25494	11461.7	4.17176	0.0363923	5.01232	0.981912	16.7905	334.985	131
B v M	CM10	18000 Da	E2	15	11461.7	11464	0.000517949	0.734848	0.138857	2.90448	1.02715	1.8022	20.917	0.850293	25.6084	6.24477	3.25494	11461.7	5.04343	0.0439938	8.81904	0.931754	22.9147	259.832	67
H v M	CM10	18000 Da	E2	15	11461.7	11463.3	0.000737943	0.727983	0.049106	2.90448	1.02715	1.8022	20.917	0.850293	25.6084	6.24477	3.25494	11461.7	4.67503	0.0407825	6.11525	1.083	18.8344	307.99	86
BP#1 v BP#2	CM10	18000 Da	E2	15	11461.7	11463.3	0.0017873	0.656085	1.91855	2.90448	1.02715	1.8022	20.917	0.850293	25.6084	6.24477	3.25494	11461.7	4.17176	0.0363923	5.01232	0.981912	16.7905	334.985	131
H v Mearly	CM10	18000 Da	E2	15	11461.7	11462.4	0.200633	0.354167	1.208	2.90448	1.02715	1.8022	20.917	0.850293	25.6084	6.24477	3.25494	11461.7	3.01425	0.0262969	1.01199	0.973837	0.3251	32.1248	70
H v Mlate	CM10	18000 Da	FT	4	11464.6	11466.6	1.21433e-05	0.852083	0.034894	1.11668	0.42892	0.712858	9.52701	0.42242	12.2921	2.63807	1.5586	11464.6	4.21742	0.03678	2.68142	0.44036	10.894	406.278	79
H+B v M	CM10	18000 Da	FT	4	11464.6	11466.1	3.90602e-05	0.761259	0.074825	1.11668	0.42892	0.712858	9.52701	0.42242	12.2921	2.63807	1.5586	11464.6	3.87424	0.0337885	2.1931	0.424387	9.00882	410.781	131
H v M	CM10	18000 Da	FT	4	11464.6	11466.5	0.000113358	0.752131	0.0450215	1.11668	0.42892	0.712858	9.52701	0.42242	12.2921	2.63807	1.5586	11464.6	4.08239	0.0356029	2.75634	0.448818	10.6755	387.308	86
B v M	CM10	18000 Da	FT	4	11464.6	11465.7	0.000205938	0.768687	0.117212	1.11668	0.42892	0.712858	9.52701	0.42242	12.2921	2.63807	1.5586	11464.6	3.79278	0.0330794	3.87828	0.43631	12.4071	319.913	67
BP#1 v BP#2	CM10	18000 Da	FT	4	11464.6	11466.1	0.829698	0.499759	1.69259	1.11668	0.42892	0.712858	9.52701	0.42242	12.2921	2.63807	1.5586	11464.6	3.87424	0.0337885	2.1931	0.424387	9.00882	410.781	131
H v Mearly	CM10	18000 Da	FT	4	11464.6	11466.5	0.866712	0.5	1.01539	1.11668	0.42892	0.712858	9.52701	0.42242	12.2921	2.63807	1.5586	11464.6	3.79419	0.0330894	0.428363	0.414382	0.144478	33.728	70
H v Mlate	CM10	19000 Da	S3	10	11504.8	11498.1	5.69753e-05	0.836458	0.0358344	3.4485	0.994396	2.00756	22.5321	1.05499	27.7498	7.01584	3.22797	11497.4	6.17552	0.0537089	6.07453	0.981081	20.4334	336.378	79
H v M	CM10	19000 Da	S3	10	11504.8	11498.4	0.000133197	0.776278	0.0441324	3.4485	0.994396	2.00756	22.5321	1.05499	27.7498	7.01584	3.22797	11498.2	6.05932	0.0526972	6.50404	1.01736	20.9199	321.645	86
H+B v M	CM10	19000 Da	S3	10	11504.8	11498.1	0.000438551	0.71789	0.0890976	3.4485	0.994396	2.00756	22.5321	1.05499	27.7498	7.01584	3.22797	11498.1	5.88477	0.0511801	5.45443	1.05902	18.438	338.038	131
BP#1 v BP#2	CM10	19000 Da	S3	10	11504.8	11498.1	0.000568723	0.330928	2.17345	3.4485	0.994396	2.00756	22.5321	1.05499	27.7498	7.01584	3.22797	11498.1	5.88477	0.0511801	5.45443	1.05902	18.438	338.038	131
B v M	CM10	19000 Da	S3	10	11504.8	11497.6	0.0135127	0.669192	0.153048	3.4485	0.994396	2.00756	22.5321	1.05499	27.7498	7.01584	3.22797	11496.9	5.61429	0.0488299	9.71476	1.19354	25.1309	258.688	67
H v Mearly	CM10	19000 Da	S3	10	11504.8	11498.9	0.502001	0.572917	0.942565	3.4485	0.994396	2.00756	22.5321	1.05499	27.7498	7.01584	3.22797	11499.9	6.03329	0.0524683	0.99959	0.908877	0.582849	58.3088	70
H v Mlate	CM10	8000 Da	S2	141	11533.9	11532.1	1.28585e-05	0.836458	0.295048	0.491733	0.399923	0.437826	1.14479	0.480083	1.35545	0.614543	0.473864	11533.9	10.8647	0.094213	0.581352	0.404166	0.618022	106.308	79
H v M	CM10	8000 Da	S2	141	11533.9	11532.1	1.59349e-05	0.800426	0.349341	0.491733	0.399923	0.437826	1.14479	0.480083	1.35545	0.614543	0.473864	11533.9	10.6104	0.0920071	0.59047	0.408242	0.613232	103.855	86
H+B v M	CM10	8000 Da	S2	141	11533.9	11531.1	2.82846e-05	0.761259	0.382451	0.491733	0.399923	0.437826	1.14479	0.480083	1.35545	0.614543	0.473864	11533.3	9.58263	0.0831025	0.556553	0.422024	0.526291	94.5626	131
B v M	CM10	8000 Da	S2	141	11533.9	11530.8	0.00112327	0.742424	0.42954	0.491733	0.399923	0.437826	1.14479	0.480083	1.35545	0.614543	0.473864	11531	8.86561	0.0768864	0.70617	0.467693	0.693124	98.1526	67
BP#1 v BP#2	CM10	8000 Da	S2	141	11533.9	11531.1	0.0273137	0.374699	1.29688	0.491733	0.399923	0.437826	1.14479	0.480083	1.35545	0.614543	0.473864	11533.3	9.58263	0.0831025	0.556553	0.422024	0.526291	94.5626	131
H v Mearly	CM10	8000 Da	S2	141	11533.9	11531.4	0.248552	0.609375	0.833028	0.491733	0.399923	0.437826	1.14479	0.480083	1.35545	0.614543	0.473864	11533.9	10.0919	0.0875161	0.406794	0.383469	0.144763	35.5864	70
BP#1 v BP#2	CM10	19000 Da	S3	11	11548.4	11548.8	4.55521e-05	0.29341	2.21165	3.86202	1.64833	2.56224	13.8321	1.66679	16.9514	5.75441	2.60186	11548.4	3.47495	0.0300893	4.45489	1.78656	11.0082	247.104	131
H v Mlate	CM10	19000 Da	S3	11	11548.4	11549	0.000112233	0.820833	0.0972382	3.86202	1.64833	2.56224	13.8321	1.66679	16.9514	5.75441	2.60186	11548.4	4.00351	0.0346653	4.55398	1.63484	10.7901	236.938	79
H v M	CM10	19000 Da	S3	11	11548.4	11549.1	0.000250146	0.740057	0.119167	3.86202	1.64833	2.56224	13.8321	1.66679	16.9514	5.75441	2.60186	11548.4	4.13659	0.0358174	4.76511	1.69516	11.0544	231.987	86
H+B v M	CM10	19000 Da	S3	11	11548.4	11548.8	0.00145636	0.690575	0.185239	3.86202	1.64833	2.56224	13.8321	1.66679	16.9514	5.75441	2.60186	11548.4	3.47495	0.0300893	4.45489	1.78656	11.0082	247.104	131
B v M	CM10	19000 Da	S3	11	11548.4	11548.4	0.0496905	0.616667	0.279207	3.86202	1.64833	2.56224	13.8321	1.66679	16.9514	5.75441	2.60186	11548.4	2.45276	0.021239	7.13578	1.95052	14.945	209.438	67
H v Mearly	CM10	19000 Da	S3	11	11548.4	11549.3	0.542918	0.572917	0.988924	3.86202	1.64833	2.56224	13.8321	1.66679	16.9514	5.75441	2.60186	11548.4	4.41412	0.0382198	1.64991	1.56681	0.628365	38.0848	70
H v M	CM10	19000 Da	S1	18	11574.1	11573.1	1.01138e-06	0.824574	0.138887	2.55309	1.75875	2.08669	12.6632	2.48973	13.6114	4.3001	3.23947	11574.1	20.662	0.178535	4.54826	1.89107	10.0376	220.692	86
H v Mlate	CM10	19000 Da	S1	18	11574.1	11574	1.02125e-06	0.883333	0.129212	2.55309	1.75875	2.08669	12.6632	2.48973	13.6114	4.3001	3.23947	11574.1	20.9964	0.181411	4.00925	1.87157	8.38918	209.246	79
H+B v M	CM10	19000 Da	S1	18	11574.1	11573.9	3.65366e-06	0.793786	0.164784	2.55309	1.75875	2.08669	12.6632	2.48973	13.6114	4.3001	3.23947	11574.1	20.0271	0.173037	3.8629	1.91058	8.32578	215.532	131
B v M	CM10	19000 Da	S1	18	11574.1	11571.9	0.000571914	0.742424	0.201615	2.55309	1.75875	2.08669	12.6632	2.48973	13.6114	4.3001	3.23947	11569.7	18.4888	0.159773	5.87283	2.29075	11.2872	192.193	67
H v Mearly	CM10	19000 Da	S1	18	11574.1	11574.9	0.136343	0.645833	0.7064	2.55309	1.75875	2.08669	12.6632	2.48973	13.6114	4.3001	3.23947	11574.1	21.1728	0.18292	1.8214	1.68572	0.936035	51.3908	70
BP#1 v BP#2	CM10	19000 Da	S1	18	11574.1	11573.9	0.610284	0.481	1.32741	2.55309	1.75875	2.08669	12.6632	2.48973	13.6114	4.3001	3.23947	11574.1	20.0271	0.173037	3.8629	1.91058	8.32578	215.532	131
H v Mlate	CM10	19000 Da	S3	12	11661.6	11659.9	3.51111e-05	0.836458	0.0753337	5.49771	2.87136	3.95563	32.8735	3.03801	38.1152	10.3752	6.58319	11661.6	4.87836	0.0418387	9.56323	2.74837	25.6843	268.574	79
H v M	CM10	19000 Da	S3	12	11661.6	11659.6	0.000100346	0.764205	0.0873458	5.49771	2.87136	3.95563	32.8735	3.03801	38.1152	10.3752	6.58319	11661.6	5.12452	0.0439512	10.5463	2.81074	28.0615	266.079	86
H+B v M	CM10	19000 Da	S3	12	11661.6	11659	0.000577769	0.71789	0.120329	5.49771	2.87136	3.95563	32.8735	3.03801	38.1152	10.3752	6.58319	11661.6	5.43263	0.0465961	8.81206	3.03785	23.7414	269.419	131
BP#1 v BP#2	CM10	19000 Da	S3	12	11661.6	11659	0.00240829	0.349687	1.57601	5.49771	2.87136	3.95563	32.8735	3.03801	38.1152	10.3752	6.58319	11661.6	5.43263	0.0465961	8.81206	3.03785	23.7414	269.419	131
B v M	CM10	19000 Da	S3	12	11661.6	11656.7	0.0266716	0.650505	0.167238	5.49771	2.87136	3.95563	32.8735	3.03801	38.1152	10.3752	6.58319	11661.6	5.99967	0.0514697	14.4868	3.62258	32.2823	222.84	67
H v Mearly	CM10	19000 Da	S3	12	11661.6	11660.9	0.529096	0.572917	0.945146	5.49771	2.87136	3.95563	32.8735	3.03801	38.1152	10.3752	6.58319	11661.6	4.1145	0.0352846	2.88564	2.59806	1.08651	37.6523	70
H v Mlate	CM10	8000 Da	S3	73	11673.9	11673.6	6.4068e-06	0.852083	0.0879606	0.258514	0.155632	0.198106	1.52084	0.15694	1.76934	0.516633	0.282803	11673.9	2.73832	0.0234573	0.462031	0.161037	1.13382	245.4	79
H v M	CM10	8000 Da	S3	73	11673.9	11673.6	0.000127951	0.752131	0.102333	0.258514	0.155632	0.198106	1.52084	0.15694	1.76934	0.516633	0.282803	11673.9	2.8185	0.0241443	0.504872	0.161033	1.24191	245.986	86
H+B v M	CM10	8000 Da	S3	73	11673.9	11673.7	0.000481039	0.728732	0.130261	0.258514	0.155632	0.198106	1.52084	0.15694	1.76934	0.516633	0.282803	11673.9	2.93144	0.0251115	0.420245	0.160061	1.04043	247.577	131
B v M	CM10	8000 Da	S3	73	11673.9	11673.5	0.016252	0.663636	0.169981	0.258514	0.155632	0.198106	1.52084	0.15694	1.76934	0.516633	0.282803	11673.9	4.09196	0.0350533	0.67301	0.173366	1.41327	209.993	67
BP#1 v BP#2	CM10	8000 Da	S3	73	11673.9	11673.7	0.271844	0.449735	1.82683	0.258514	0.155632	0.198106	1.52084	0.15694	1.76934	0.516633	0.282803	11673.9	2.93144	0.0251115	0.420245	0.160061	1.04043	247.577	131
H v Mearly	CM10	8000 Da	S3	73	11673.9	11673.9	0.899829	0.5	0.991667	0.258514	0.155632	0.198106	1.52084	0.15694	1.76934	0.516633	0.282803	11673.9	0.345031	0.00295558	0.155744	0.149006	0.0465935	29.9167	70
H v Mlate	CM10	18000 Da	E2	18	11696.1	11681.5	3.32475e-05	0.820833	0.0408301	5.83371	2.14789	3.66956	46.2153	1.99203	52.6055	13.7909	6.57066	11677.5	11.483	0.0983012	11.7284	2.12001	34.701	295.871	79
H+B v M	CM10	18000 Da	E2	18	11696.1	11679.8	0.000195261	0.728732	0.0794014	5.83371	2.14789	3.66956	46.2153	1.99203	52.6055	13.7909	6.57066	11676.9	9.74178	0.0834074	10.8146	2.00099	34.8314	322.076	131
B v M	CM10	18000 Da	E2	18	11696.1	11677.6	0.000492783	0.755556	0.126229	5.83371	2.14789	3.66956	46.2153	1.99203	52.6055	13.7909	6.57066	11676.4	5.84378	0.0500426	19.0933	2.09892	47.3993	248.25	67
H v M	CM10	18000 Da	E2	18	11696.1	11680.9	0.000662192	0.727983	0.0464757	5.83371	2.14789	3.66956	46.2153	1.99203	52.6055	13.7909	6.57066	11677.3	11.2498	0.0963089	13.4209	2.11769	39.9786	297.882	86
BP#1 v BP#2	CM10	18000 Da	E2	18	11696.1	11679.8	0.0675104	0.599808	2.09887	5.83371	2.14789	3.66956	46.2153	1.99203	52.6055	13.7909	6.57066	11676.9	9.74178	0.0834074	10.8146	2.00099	34.8314	322.076	131
H v Mearly	CM10	18000 Da	E2	18	11696.1	11681.4	0.674784	0.463542	1.07824	5.83371	2.14789	3.66956	46.2153	1.99203	52.6055	13.7909	6.57066	11677.3	12.013	0.10284	2.13453	1.98824	0.771783	36.157	70
H v Mlate	CM10	8000 Da	E1	78	11701.2	11699.6	3.39654e-07	0.920312	0.460241	0.520503	0.524758	0.523001	0.977373	0.599868	1.14018	0.6485	0.529163	11697.3	7.79904	0.0666604	0.64161	0.491687	0.507643	79.1202	79
H+B v M	CM10	8000 Da	E1	78	11701.2	11698.5	4.16693e-07	0.809842	0.535109	0.520503	0.524758	0.523001	0.977373	0.599868	1.14018	0.6485	0.529163	11697.1	6.90663	0.0590386	0.599308	0.489893	0.420042	70.0879	131
H v M	CM10	8000 Da	E1	78	11701.2	11699.6	1.06348e-06	0.818182	0.536906	0.520503	0.524758	0.523001	0.977373	0.599868	1.14018	0.6485	0.529163	11697.2	7.86231	0.0672013	0.640543	0.497805	0.490854	76.6309	86
B v M	CM10	8000 Da	E1	78	11701.2	11696.9	1.12041e-05	0.821212	0.532553	0.520503	0.524758	0.523001	0.977373	0.599868	1.14018	0.6485	0.529163	11696.6	5.66119	0.0483993	0.67052	0.518409	0.445983	66.513	67
H v Mearly	CM10	8000 Da	E1	78	11701.2	11700.1	0.248552	0.609375	0.874789	0.520503	0.524758	0.523001	0.977373	0.599868	1.14018	0.6485	0.529163	11697.3	7.81183	0.0667672	0.531196	0.469273	0.370821	69.8087	70
BP#1 v BP#2	CM10	8000 Da	E1	78	11701.2	11698.5	0.663668	0.481	1.22552	0.520503	0.524758	0.523001	0.977373	0.599868	1.14018	0.6485	0.529163	11697.1	6.90663	0.0590386	0.599308	0.489893	0.420042	70.0879	131
H v M	CM10	8000 Da	FT	59	11702	11655.2	1.09835e-06	0.825513	0.057135	0.620845	0.464908	0.529636	8.137	0.579849	9.21045	2.22434	1.30656	11656.2	8.76797	0.0752279	2.47427	0.435508	7.4003	299.091	84
H+B v M	CM10	8000 Da	FT	59	11702	11655.4	1.97631e-06	0.79331	0.0650899	0.620845	0.464908	0.529636	8.137	0.579849	9.21045	2.22434	1.30656	11656.3	7.79041	0.0668398	1.83715	0.468202	6.05327	329.492	128
H v Mlate	CM10	8000 Da	FT	59	11702	11654.9	3.65226e-06	0.856989	0.0504761	0.620845	0.464908	0.529636	8.137	0.579849	9.21045	2.22434	1.30656	11655.9	9.01796	0.0773747	2.16858	0.428311	6.58776	303.782	77
B v M	CM10	8000 Da	FT	59	11702	11656.8	0.000193728	0.777893	0.076299	0.620845	0.464908	0.529636	8.137	0.579849	9.21045	2.22434	1.30656	11657.9	5.92341	0.0508149	3.12623	0.536819	8.25062	263.916	66
BP#1 v BP#2	CM10	8000 Da	FT	59	11702	11655.4	0.000731775	0.339339	1.70243	0.620845	0.464908	0.529636	8.137	0.579849	9.21045	2.22434	1.30656	11656.3	7.79041	0.0668398	1.83715	0.468202	6.05327	329.492	128
H v Mearly	CM10	8000 Da	FT	59	11702	11654.2	0.0570757	0.685484	0.801773	0.620845	0.464908	0.529636	8.137	0.579849	9.21045	2.22434	1.30656	11655.3	8.95077	0.0768031	0.47505	0.403913	0.196992	41.4678	68
H v Mlate	CM10	19000 Da	S2	9	11703.7	11706.7	5.36459e-06	0.852083	0.0528435	5.28943	2.58817	3.70337	40.4712	3.02428	48.9781	11.6114	7.40655	11707.1	6.91135	0.0590376	11.3964	2.60641	33.3034	292.228	79
H+B v M	CM10	19000 Da	S2	9	11703.7	11705.6	3.60496e-05	0.772102	0.0915064	5.28943	2.58817	3.70337	40.4712	3.02428	48.9781	11.6114	7.40655	11703.7	6.66978	0.0569792	9.87811	2.5289	29.6799	300.461	131
H v M	CM10	19000 Da	S2	9	11703.7	11706.7	5.61766e-05	0.764205	0.0639511	5.28943	2.58817	3.70337	40.4712	3.02428	48.9781	11.6114	7.40655	11706.9	6.88722	0.0588314	12.2792	2.62296	34.7752	283.205	86
B v M	CM10	19000 Da	S2	9	11703.7	11704.2	0.000423958	0.742424	0.130696	5.28943	2.58817	3.70337	40.4712	3.02428	48.9781	11.6114	7.40655	11703.7	6.15919	0.0526239	16.8416	2.68921	40.4194	239.997	67
BP#1 v BP#2	CM10	19000 Da	S2	9	11703.7	11705.6	0.142045	0.443482	1.56772	5.28943	2.58817	3.70337	40.4712	3.02428	48.9781	11.6114	7.40655	11703.7	6.66978	0.0569792	9.87811	2.5289	29.6799	300.461	131
H v Mearly	CM10	19000 Da	S2	9	11703.7	11707.1	0.81749	0.536458	0.855799	5.28943	2.58817	3.70337	40.4712	3.02428	48.9781	11.6114	7.40655	11707.1	6.90696	0.0589979	2.62555	2.46927	0.888455	33.8387	70
H v Mlate	CM10	18000 Da	E1	6	11708.7	11708.6	2.76563e-06	0.873437	0.444615	4.71371	5.19755	4.9978	9.62988	4.05787	11.69	5.71617	5.8606	11706	6.87958	0.0587564	6.43029	4.94566	4.60986	71.6898	79
H+B v M	CM10	18000 Da	E1	6	11708.7	11707.7	9.97033e-05	0.733945	0.518989	4.71371	5.19755	4.9978	9.62988	4.05787	11.69	5.71617	5.8606	11705.9	6.04672	0.0516472	5.77571	4.6292	3.92494	67.9561	131
B v M	CM10	18000 Da	E1	6	11708.7	11706.6	0.000217076	0.755556	0.489488	4.71371	5.19755	4.9978	9.62988	4.05787	11.69	5.71617	5.8606	11705.3	5.16807	0.0441466	6.32798	4.81298	4.37654	69.1617	67
H v M	CM10	18000 Da	E1	6	11708.7	11708.6	0.000442001	0.733665	0.539731	4.71371	5.19755	4.9978	9.62988	4.05787	11.69	5.71617	5.8606	11706	7.0004	0.0597883	6.3314	4.86271	4.51549	71.319	86
BP#1 v BP#2	CM10	18000 Da	E1	6	11708.7	11707.7	0.0300373	0.606061	0.975357	4.71371	5.19755	4.9978	9.62988	4.05787	11.69	5.71617	5.8606	11705.9	6.04672	0.0516472	5.77571	4.6292	3.92494	67.9561	131
H v Mearly	CM10	18000 Da	E1	6	11708.7	11708.9	0.284639	0.354167	1.28086	4.71371	5.19755	4.9978	9.62988	4.05787	11.69	5.71617	5.8606	11706.2	6.908	0.058998	5.09986	4.47228	3.2159	63.0586	70
H v Mlate	IMAC30	19000 Da	S4	15	11713.9	11714.8	2.5256e-05	0.836458	0.116213	9.61896	5.82615	7.39199	39.6967	5.5957	50.1335	14.8135	9.97058	11713.9	9.15458	0.0781453	14.2389	5.81463	29.9138	210.084	79
H v M	IMAC30	19000 Da	S4	15	11713.9	11714.6	0.00101621	0.715909	0.146767	9.61896	5.82615	7.39199	39.6967	5.5957	50.1335	14.8135	9.97058	11713.9	9.36878	0.0799753	14.4907	5.8055	29.8367	205.902	86
H+B v M	IMAC30	19000 Da	S4	15	11713.9	11713.8	0.00112546	0.71789	0.186212	9.61896	5.82615	7.39199	39.6967	5.5957	50.1335	14.8135	9.97058	11713.9	8.64716	0.0738204	12.8172	5.83255	27.1955	212.18	131
B v M	IMAC30	19000 Da	S4	15	11713.9	11712.2	0.00853407	0.682323	0.190842	0.734283	0.494605	0.593555	3.84759	0.484863	5.05951	1.20795	1.0432	11713.9	9.43871	0.0805884	19.4952	6.34797	36.8969	189.261	67
H v Mearly	IMAC30	19000 Da	S4	15	11713.9	11714.9	0.437606	0.427083	1.04118	9.61896	5.82615	7.39199	39.6967	5.5957	50.1335	14.8135	9.97058	11713.9	7.98077	0.0681248	5.8064	5.47571	1.72921	29.7811	70
BP#1 v BP#2	IMAC30	19000 Da	S4	15	11713.9	11713.8	0.704878	0.524772	1.48573	9.61896	5.82615	7.39199	39.6967	5.5957	50.1335	14.8135	9.97058	11713.9	8.64716	0.0738204	12.8172	5.83255	27.1955	212.18	131
H v Mlate	CM10	8000 Da	S2	142	11714.7	11713.6	3.91398e-05	0.820833	0.0977575	0.734283	0.494605	0.593555	3.84759	0.484863	5.05951	1.20795	1.0432	11714.7	9.16267	0.0782228	1.36136	0.489357	3.63346	266.9	79
H+B v M	CM10	8000 Da	S2	142	11714.7	11713.1	0.000242877	0.71789	0.154266	0.734283	0.494605	0.593555	3.84759	0.484863	5.05951	1.20795	1.0432	11714.7	8.14692	0.0695537	1.14003	0.47748	2.97313	260.793	131
H v M	CM10	8000 Da	S2	142	11714.7	11713.8	0.000494066	0.740057	0.146767	9.61896	5.82615	7.39199	39.6967	5.5957	50.1335	14.8135	9.97058	11714.7	8.85422	0.075588	1.35235	0.489217	3.5224	260.466	86
B v M	CM10	8000 Da	S2	142	11714.7	11712.8	0.00112327	0.729293	0.190842	0.734283	0.494605	0.593555	3.84759	0.484863	5.05951	1.20795	1.0432	11714.7	6.08983	0.051993	1.75656	0.489078	4.07337	231.894	67
H v Mearly	CM10	8000 Da	S2	142	11714.7	11713.7	0.850237	0.463542	1.02009	0.734283	0.494605	0.593555	3.84759	0.484863	5.05951	1.20795	1.0432	11714.7	9.50802	0.0811701	0.49377	0.464869	0.173001	35.0367	70
BP#1 v BP#2	CM10	8000 Da	S2	142	11714.7	11713.1	0.973889	0.481	1.15793	0.734283	0.494605	0.593555	3.84759	0.484863	5.05951	1.20795	1.0432	11714.7	8.14692	0.0695537	1.14003	0.47748	2.97313	260.793	131
H v Mlate	IMAC30	8000 Da	S4	193	11721.6	11721.5	1.28585e-05	0.836458	0.179972	2.64972	2.08683	2.31922	9.28767	1.95861	11.5953	3.86929	2.94792	11721.6	2.00716	0.0171237	3.89222	2.178	6.64495	170.724	79
H+B v M	IMAC30	8000 Da	S4	193	11721.6	11721.4	0.00212336	0.67452	0.249709	2.64972	2.08683	2.31922	9.28767	1.95861	11.5953	3.86929	2.94792	11721.6	2.59261	0.0221185	3.48949	2.03224	5.86922	168.197	131
H v M	IMAC30	8000 Da	S4	193	11721.6	11721.6	0.00423101	0.691761	0.224688	2.64972	2.08683	2.31922	9.28767	1.95861	11.5953	3.86929	2.94792	11721.6	2.02983	0.0173171	3.9289	2.14961	6.59636	167.893	86
B v M	IMAC30	8000 Da	S4	193	11721.6	11721.5	0.00505135	0.70303	0.285295	2.64972	2.08683	2.31922	9.28767	1.95861	11.5953	3.86929	2.94792	11721.6	3.19523	0.0272595	4.82935	2.11437	7.97667	165.171	67
H v Mearly	IMAC30	8000 Da	S4	193	11721.6	11721.4	0.0535923	0.244792	1.06546	2.64972	2.08683	2.31922	9.28767	1.95861	11.5953	3.86929	2.94792	11721.6	1.69934	0.0144978	2.07584	1.93418	0.825727	39.778	70
BP#1 v BP#2	IMAC30	8000 Da	S4	193	11721.6	11721.4	0.192041	0.593555	1.31255	2.64972	2.08683	2.31922	9.28767	1.95861	11.5953	3.86929	2.94792	11721.6	2.59261	0.0221185	3.48949	2.03224	5.86922	168.197	131
H v Mlate	CM10	19000 Da	S1	19	11722.7	11722.4	6.33425e-05	0.805208	0.181712	3.05175	2.53594	2.74889	13.8792	2.5678	13.9559	4.95685	4.13506	11722.7	3.45667	0.0294877	4.70428	2.55296	8.28898	176.201	79
H v M	CM10	19000 Da	S1	19	11722.7	11722.4	0.0011687	0.715909	0.182716	3.05175	2.53594	2.74889	13.8792	2.5678	13.9559	4.95685	4.13506	11722.7	3.35268	0.0286007	5.4377	2.54216	11.4343	210.278	86
H+B v M	CM10	19000 Da	S1	19	11722.7	11722.8	0.00145636	0.685363	0.198059	3.05175	2.53594	2.74889	13.8792	2.5678	13.9559	4.95685	4.13506	11722.7	3.83118	0.0326815	4.6181	2.55296	9.41669	203.908	131
B v M	CM10	19000 Da	S1	19	11722.7	11722.9	0.0116237	0.689899	0.21988	3.05175	2.53594	2.74889	13.8792	2.5678	13.9559	4.95685	4.13506	11722.7	4.10651	0.0350297	6.60703	2.79142	12.8552	194.568	67
H v Mearly	CM10	19000 Da	S1	19	11722.7	11722.6	0.614607	0.463542	0.987593	3.05175	2.53594	2.74889	13.8792	2.5678	13.9559	4.95685	4.13506	11722.7	3.38642	0.028888	2.53867	2.19654	1.15059	45.3223	70
BP#1 v BP#2	CM10	19000 Da	S1	19	11722.7	11722.8	0.77547	0.481	1.19874	3.05175	2.53594	2.74889	13.8792	2.5678	13.9559	4.95685	4.13506	11722.7	3.83118	0.0326815	4.6181	2.55296	9.41669	203.908	131
H v Mlate	CM10	19000 Da	S3	13	11724.2	11735.6	1.31482e-06	0.883333	0.324565	9.24965	7.44106	8.18773	20.4941	7.69053	22.9263	11.6812	8.22008	11734.7	4.56728	0.0389183	10.3813	7.42876	8.89799	85.7118	79
H v M	CM10	19000 Da	S3	13	11724.2	11735.6	4.38001e-06	0.8125	0.363083	9.24965	7.44106	8.18773	20.4941	7.69053	22.9263	11.6812	8.22008	11734.7	4.79501	0.0408587	10.7802	7.44199	10.1502	94.156	86
H+B v M	CM10	19000 Da	S3	13	11724.2	11735.4	1.92813e-05	0.761259	0.399516	9.24965	7.44106	8.18773	20.4941	7.69053	22.9263	11.6812	8.22008	11734.8	4.28973	0.0365538	10.2545	7.893	9.35114	91.191	131
BP#1 v BP#2	CM10	19000 Da	S3	13	11724.2	11735.4	0.000885659	0.324675	1.42105	9.24965	7.44106	8.18773	20.4941	7.69053	22.9263	11.6812	8.22008	11734.8	4.28973	0.0365538	10.2545	7.893	9.35114	91.191	131
B v M	CM10	19000 Da	S3	13	11724.2	11735.1	0.00213512	0.721717	0.451332	9.24965	7.44106	8.18773	20.4941	7.69053	22.9263	11.6812	8.22008	11735	4.154	0.0353981	12.9419	8.61751	12.4017	95.8262	67
H v Mearly	CM10	19000 Da	S3	13	11724.2	11735.9	0.345129	0.609375	0.967562	9.24965	7.44106	8.18773	20.4941	7.69053	22.9263	11.6812	8.22008	11734.7	4.69975	0.040046	7.46245	7.06765	1.83807	24.6309	70
H v Mlate	CM10	18000 Da	FT	7	11724.5	11724.8	5.69251e-06	0.852083	0.213722	1.69235	1.44387	1.54645	5.63759	1.3965	6.75583	2.47708	1.88621	11723.5	6.31188	0.0538334	2.45247	1.44897	3.97475	162.071	79
H+B v M	CM10	18000 Da	FT	7	11724.5	11724.5	9.23786e-05	0.71789	0.274311	1.69235	1.44387	1.54645	5.63759	1.3965	6.75583	2.47708	1.88621	11723.5	5.57542	0.0475536	2.23351	1.43797	3.44453	154.22	131
H v M	CM10	18000 Da	FT	7	11724.5	11725	0.000175998	0.740057	0.256115	1.69235	1.44387	1.54645	5.63759	1.3965	6.75583	2.47708	1.88621	11723.5	6.43087	0.0548476	2.51668	1.45778	4.02987	160.126	86
B v M	CM10	18000 Da	FT	7	11724.5	11723.7	0.000631078	0.742424	0.30019	1.69235	1.44387	1.54645	5.63759	1.3965	6.75583	2.47708	1.88621	11723.1	4.4745	0.0381663	2.9878	1.48898	4.69518	157.145	67
BP#1 v BP#2	CM10	18000 Da	FT	7	11724.5	11724.5	0.201775	0.437229	1.31326	1.69235	1.44387	1.54645	5.63759	1.3965	6.75583	2.47708	1.88621	11723.5	5.57542	0.0475536	2.23351	1.43797	3.44453	154.22	131
H v Mearly	CM10	18000 Da	FT	7	11724.5	11725.4	0.737118	0.5	1.03392	1.69235	1.44387	1.54645	5.63759	1.3965	6.75583	2.47708	1.88621	11723.6	6.63232	0.0565636	1.43981	1.41219	0.392036	27.2283	70
H v Mlate	CM10	8000 Da	S3	74	11753.9	11743.5	1.08132e-07	0.930208	0.251212	0.516572	0.456904	0.481538	1.64651	0.537551	1.8188	0.785486	0.522747	11745.4	9.20118	0.0783511	0.715492	0.458587	0.848381	118.573	79
H+B v M	CM10	8000 Da	S3	74	11753.9	11744.4	2.12668e-06	0.782944	0.29246	0.516572	0.456904	0.481538	1.64651	0.537551	1.8188	0.785486	0.522747	11746.1	10.1009	0.0860061	0.677182	0.452561	0.828006	122.272	131
H v M	CM10	8000 Da	S3	74	11753.9	11743.4	5.0478e-06	0.8125	0.277499	0.516572	0.456904	0.481538	1.64651	0.537551	1.8188	0.785486	0.522747	11745.4	9.46903	0.0806325	0.761221	0.46016	0.979566	128.683	86
B v M	CM10	8000 Da	S3	74	11753.9	11743	3.69923e-05	0.794949	0.313738	0.516572	0.456904	0.481538	1.64651	0.537551	1.8188	0.785486	0.522747	11746.3	13.6059	0.115863	0.887596	0.468313	1.11724	125.872	67
BP#1 v BP#2	CM10	8000 Da	S3	74	11753.9	11744.4	0.0341612	0.405964	1.50261	0.516572	0.456904	0.481538	1.64651	0.537551	1.8188	0.785486	0.522747	11746.1	10.1009	0.0860061	0.677182	0.452561	0.828006	122.272	131
H v Mearly	CM10	8000 Da	S3	74	11753.9	11745.9	0.933121	0.5	0.849973	0.516572	0.456904	0.481538	1.64651	0.537551	1.8188	0.785486	0.522747	11746	3.61777	0.0308003	0.463816	0.438982	0.127166	27.4172	70
H v Mlate	CM10	19000 Da	S2	10	11863.9	11865.5	3.62815e-07	0.898958	0.0936137	10.1315	5.91433	7.65535	55.7632	8.74911	63.178	18.2979	12.0794	11863.9	4.55194	0.0383628	16.7872	6.05889	37.4138	222.871	79
H v M	CM10	19000 Da	S2	10	11863.9	11865.6	1.36515e-06	0.824574	0.106061	10.1315	5.91433	7.65535	55.7632	8.74911	63.178	18.2979	12.0794	11863.9	4.72572	0.0398271	18.6664	6.08226	42.4978	227.671	86
H+B v M	CM10	19000 Da	S2	10	11863.9	11864.9	2.79163e-06	0.782944	0.137283	10.1315	5.91433	7.65535	55.7632	8.74911	63.178	18.2979	12.0794	11863.9	4.66872	0.039349	15.7345	6.05889	36.0403	229.052	131
B v M	CM10	19000 Da	S2	10	11863.9	11864	0.000267534	0.768687	0.181687	10.1315	5.91433	7.65535	55.7632	8.74911	63.178	18.2979	12.0794	11863.9	4.75272	0.04006	25.115	7.23305	48.6919	193.876	67
BP#1 v BP#2	CM10	19000 Da	S2	10	11863.9	11864.9	0.00219359	0.35594	1.51481	10.1315	5.91433	7.65535	55.7632	8.74911	63.178	18.2979	12.0794	11863.9	4.66872	0.039349	15.7345	6.05889	36.0403	229.052	131
H v Mearly	CM10	19000 Da	S2	10	11863.9	11865.9	0.303951	0.609375	0.675992	10.1315	5.91433	7.65535	55.7632	8.74911	63.178	18.2979	12.0794	11863.9	4.68844	0.039512	6.15731	5.73019	2.87322	46.6636	70
H v Mlate	CM10	19000 Da	S2	11	11908.8	11907.8	1.91209e-06	0.867708	0.307731	29.4664	21.6795	24.8943	62.6452	36.4088	70.4494	36.8505	23.2255	11907.4	6.07569	0.0510229	30.9396	21.8997	26.5861	85.9291	79
H v M	CM10	19000 Da	S2	11	11908.8	11907.9	2.12721e-06	0.8125	0.346068	29.4664	21.6795	24.8943	62.6452	36.4088	70.4494	36.8505	23.2255	11907.5	6.13089	0.0514858	32.1591	22.0474	27.7143	86.1789	86
H+B v M	CM10	19000 Da	S2	11	11908.8	11906.9	3.44246e-06	0.777314	0.397385	29.4664	21.6795	24.8943	62.6452	36.4088	70.4494	36.8505	23.2255	11906.6	6.09218	0.0511649	31.2341	22.3247	26.4971	84.834	131
BP#1 v BP#2	CM10	19000 Da	S2	11	11908.8	11906.9	6.26673e-05	0.305916	1.58664	29.4664	21.6795	24.8943	62.6452	36.4088	70.4494	36.8505	23.2255	11906.6	6.09218	0.0511649	31.2341	22.3247	26.4971	84.834	131
B v M	CM10	19000 Da	S2	11	11908.8	11905.9	0.00024107	0.774242	0.47037	29.4664	21.6795	24.8943	62.6452	36.4088	70.4494	36.8505	23.2255	11906.1	5.95625	0.0500275	40.3609	28.6349	33.2668	82.4232	67
H v Mearly	CM10	19000 Da	S2	11	11908.8	11908.1	0.16616	0.645833	0.595446	29.4664	21.6795	24.8943	62.6452	36.4088	70.4494	36.8505	23.2255	11907.6	6.20741	0.0521275	22.942	20.3801	13.6782	59.6206	70
H v Mlate	CM10	8000 Da	S2	143	11920.7	11919.5	4.855e-05	0.820833	0.417695	6.6328	5.71696	6.09506	11.7889	6.81122	13.6869	7.7384	6.0715	11919.3	5.97414	0.0501205	7.23024	5.89352	5.09722	70.4987	79
H+B v M	CM10	8000 Da	S2	143	11920.7	11919	0.000231439	0.739575	0.517016	6.6328	5.71696	6.09506	11.7889	6.81122	13.6869	7.7384	6.0715	11918.7	5.95859	0.0499923	7.05128	5.65606	4.79464	67.9968	131
H v M	CM10	8000 Da	S2	143	11920.7	11919.7	0.000314899	0.752131	0.484943	6.6328	5.71696	6.09506	11.7889	6.81122	13.6869	7.7384	6.0715	11919.4	5.95796	0.0499842	7.27025	5.88509	5.0092	68.9	86
B v M	CM10	8000 Da	S2	143	11920.7	11918.3	0.00178308	0.716162	0.56263	6.6328	5.71696	6.09506	11.7889	6.81122	13.6869	7.7384	6.0715	11918.1	5.97535	0.0501361	8.32586	5.80635	6.23188	74.8497	67
BP#1 v BP#2	CM10	8000 Da	S2	143	11920.7	11919	0.0771488	0.412217	1.27454	6.6328	5.71696	6.09506	11.7889	6.81122	13.6869	7.7384	6.0715	11918.7	5.95859	0.0499923	7.05128	5.65606	4.79464	67.9968	131
H v Mearly	CM10	8000 Da	S2	143	11920.7	11919.9	0.883245	0.5	0.839344	6.6328	5.71696	6.09506	11.7889	6.81122	13.6869	7.7384	6.0715	11919.7	5.87901	0.0493208	5.81075	5.6038	2.01076	34.6042	70
H v Mlate	CM10	19000 Da	S2	12	12035.4	12027.1	3.17923e-07	0.898958	0.158803	4.90412	3.16444	3.88265	17.5471	4.64521	19.9268	7.22866	4.6785	12028.4	9.42153	0.0783359	6.34717	3.1668	10.1592	160.059	79
H v M	CM10	19000 Da	S2	12	12035.4	12026.9	1.17553e-06	0.824574	0.18034	4.90412	3.16444	3.88265	17.5471	4.64521	19.9268	7.22866	4.6785	12028.3	9.42548	0.0783701	6.84372	3.20121	11.3282	165.527	86
H+B v M	CM10	19000 Da	S2	12	12035.4	12028.9	2.55044e-06	0.793786	0.22127	4.90412	3.16444	3.88265	17.5471	4.64521	19.9268	7.22866	4.6785	12035.4	9.4923	0.0789124	6.17745	3.31439	9.94385	160.97	131
B v M	CM10	19000 Da	S2	12	12035.4	12030.9	0.000267534	0.768687	0.279483	4.90412	3.16444	3.88265	17.5471	4.64521	19.9268	7.22866	4.6785	12035.4	8.9216	0.0741557	9.05555	3.99492	13.2633	146.466	67
BP#1 v BP#2	CM10	19000 Da	S2	12	12035.4	12028.9	0.0047396	0.35594	1.54508	4.90412	3.16444	3.88265	17.5471	4.64521	19.9268	7.22866	4.6785	12035.4	9.4923	0.0789124	6.17745	3.31439	9.94385	160.97	131
H v Mearly	CM10	19000 Da	S2	12	12035.4	12026.5	0.294189	0.645833	0.681227	4.90412	3.16444	3.88265	17.5471	4.64521	19.9268	7.22866	4.6785	12029.1	9.70731	0.0807158	3.29136	2.91361	1.62177	49.2735	70
H v Mlate	CM10	19000 Da	S2	13	12087.4	12070.1	2.13136e-07	0.914583	0.206818	6.01316	4.0347	4.85149	17.197	5.96539	19.5084	8.08575	5.26933	12070.7	8.76679	0.0726323	6.97275	4.01477	8.94564	128.294	79
H v M	CM10	19000 Da	S2	13	12087.4	12070.4	1.50756e-06	0.8125	0.234617	6.01316	4.0347	4.85149	17.197	5.96539	19.5084	8.08575	5.26933	12070.8	8.92096	0.0739078	7.4018	4.01605	9.81781	132.641	86
H+B v M	CM10	19000 Da	S2	13	12087.4	12072	3.54655e-06	0.782944	0.282113	6.01316	4.0347	4.85149	17.197	5.96539	19.5084	8.08575	5.26933	12071.8	9.09136	0.0753096	6.92478	4.11527	8.92157	128.835	131
B v M	CM10	19000 Da	S2	13	12087.4	12075	0.000364195	0.755556	0.349664	6.01316	4.0347	4.85149	17.197	5.96539	19.5084	8.08575	5.26933	12074	8.35049	0.0691553	9.68546	5.32915	11.7723	121.546	67
BP#1 v BP#2	CM10	19000 Da	S2	13	12087.4	12072	0.000619959	0.330928	1.53449	6.01316	4.0347	4.85149	17.197	5.96539	19.5084	8.08575	5.26933	12071.8	9.09136	0.0753096	6.92478	4.11527	8.92157	128.835	131
H v Mearly	CM10	19000 Da	S2	13	12087.4	12069.4	0.413242	0.609375	0.676351	6.01316	4.0347	4.85149	17.197	5.96539	19.5084	8.08575	5.26933	12070.1	9.12953	0.0756422	4.20019	3.7991	2.05964	49.0368	70
H v Mlate	CM10	8000 Da	S2	144	12111	12126.9	3.51111e-05	0.820833	0.360972	1.56202	1.23565	1.37039	2.88668	1.38989	3.42311	1.75489	1.43986	12128.3	13.3131	0.109782	1.65099	1.24917	1.39516	84.5049	79
H v M	CM10	8000 Da	S2	144	12111	12127	0.000425817	0.715909	0.428051	1.56202	1.23565	1.37039	2.88668	1.38989	3.42311	1.75489	1.43986	12128.3	13.5223	0.111506	1.658	1.24615	1.36899	82.5684	86
H+B v M	CM10	8000 Da	S2	144	12111	12126.6	0.000539548	0.707048	0.474728	1.56202	1.23565	1.37039	2.88668	1.38989	3.42311	1.75489	1.43986	12127.3	12.4738	0.102863	1.62503	1.24313	1.27826	78.6609	131
B v M	CM10	8000 Da	S2	144	12111	12123.4	0.00595342	0.70303	0.541112	1.56202	1.23565	1.37039	2.88668	1.38989	3.42311	1.75489	1.43986	12123.3	13.0806	0.107896	1.99698	1.33336	1.67207	83.73	67
BP#1 v BP#2	CM10	8000 Da	S2	144	12111	12126.6	0.128598	0.437229	1.21879	1.56202	1.23565	1.37039	2.88668	1.38989	3.42311	1.75489	1.43986	12127.3	12.4738	0.102863	1.62503	1.24313	1.27826	78.6609	131
H v Mearly	CM10	8000 Da	S2	144	12111	12130.1	0.883245	0.427083	0.889026	1.56202	1.23565	1.37039	2.88668	1.38989	3.42311	1.75489	1.43986	12129.6	11.0269	0.0909048	1.24887	1.20791	0.406625	32.5595	70
H+B v M	CM10	19000 Da	S2	14	12548.7	12597.5	0.000459337	0.71789	0.329954	1.81943	1.53565	1.6528	5.0092	1.77501	5.59437	2.53333	1.76466	12597.3	7.44431	0.0590934	2.21647	1.51281	2.44148	110.152	131
H v Mlate	CM10	19000 Da	S2	14	12548.7	12598.5	0.000510854	0.773958	0.274499	1.81943	1.53565	1.6528	5.0092	1.77501	5.59437	2.53333	1.76466	12599.1	7.55207	0.0599443	2.30629	1.45005	2.57303	111.566	79
H v M	CM10	19000 Da	S2	14	12548.7	12598.5	0.000512655	0.740057	0.306566	1.81943	1.53565	1.6528	5.0092	1.77501	5.59437	2.53333	1.76466	12598.5	7.4753	0.0593351	2.42423	1.45485	2.86504	118.183	86
B v M	CM10	19000 Da	S2	14	12548.7	12595.6	0.00360793	0.689899	0.363217	1.81943	1.53565	1.6528	5.0092	1.77501	5.59437	2.53333	1.76466	12595.9	7.57106	0.0601086	2.86682	1.61788	3.25902	113.681	67
BP#1 v BP#2	CM10	19000 Da	S2	14	12548.7	12597.5	0.00614292	0.387205	1.43559	1.81943	1.53565	1.6528	5.0092	1.77501	5.59437	2.53333	1.76466	12597.3	7.44431	0.0590934	2.21647	1.51281	2.44148	110.152	131
H v Mearly	CM10	19000 Da	S2	14	12548.7	12599.5	0.3897	0.572917	0.865148	1.81943	1.53565	1.6528	5.0092	1.77501	5.59437	2.53333	1.76466	12599.2	6.81396	0.0540813	1.55617	1.41462	0.529415	34.0205	70
H v M	CM10	19000 Da	S3	20	12890.6	12888.1	2.17555e-05	0.788352	0.458651	2.21446	2.00266	2.0901	4.36641	2.3564	4.90143	2.66609	2.19616	12887.3	4.62302	0.0358703	2.60734	2.22081	2.00101	76.7453	86
H+B v M	CM10	19000 Da	S3	20	12890.6	12887.9	2.40219e-05	0.761259	0.478677	2.21446	2.00266	2.0901	4.36641	2.3564	4.90143	2.66609	2.19616	12887.8	4.24065	0.0329041	2.47238	2.16724	1.71657	69.4299	131
H v Mlate	CM10	19000 Da	S3	20	12890.6	12888	6.33425e-05	0.805208	0.408586	2.21446	2.00266	2.0901	4.36641	2.3564	4.90143	2.66609	2.19616	12886.8	4.42384	0.0343253	2.55306	2.2115	1.97721	77.445	79
B v M	CM10	19000 Da	S3	20	12890.6	12887.7	0.000600819	0.755556	0.507158	2.21446	2.00266	2.0901	4.36641	2.3564	4.90143	2.66609	2.19616	12887.8	4.13692	0.0320996	2.92107	2.35601	2.22477	76.1629	67
H v Mearly	CM10	19000 Da	S3	20	12890.6	12888.2	0.106219	0.71875	0.849879	2.21446	2.00266	2.0901	4.36641	2.3564	4.90143	2.66609	2.19616	12887.5	4.6441	0.0360337	2.03298	2.13819	0.666968	32.8074	70
BP#1 v BP#2	CM10	19000 Da	S3	20	12890.6	12887.9	0.106707	0.41847	1.21397	2.21446	2.00266	2.0901	4.36641	2.3564	4.90143	2.66609	2.19616	12887.8	4.24065	0.0329041	2.47238	2.16724	1.71657	69.4299	131
BP#1 v BP#2	IMAC30	19000 Da	S4	1	12937.4	12939.1	1.00508e-07	0.255892	1.72852	1.40794	0.93767	1.13182	1.72214	1.3453	1.86002	1.48978	0.861886	12937.4	9.58783	0.0740997	1.23096	1.13035	0.88592	71.9701	131
H v M	IMAC30	19000 Da	S4	1	12937.4	12938.6	9.6331e-05	0.752131	0.544478	1.40794	0.93767	1.13182	1.72214	1.3453	1.86002	1.48978	0.861886	12937.4	9.91538	0.0766339	1.13835	0.944192	0.907512	79.7217	86
H v Mlate	IMAC30	19000 Da	S4	1	12937.4	12938.6	0.000772402	0.748437	0.504119	1.40794	0.93767	1.13182	1.72214	1.3453	1.86002	1.48978	0.861886	12937.4	9.88796	0.0764219	1.1128	0.912909	0.934983	84.0209	79
H+B v M	IMAC30	19000 Da	S4	1	12937.4	12939.1	0.00288196	0.707048	0.657213	1.40794	0.93767	1.13182	1.72214	1.3453	1.86002	1.48978	0.861886	12937.4	9.58783	0.0740997	1.23096	1.13035	0.88592	71.9701	131
H v Mearly	IMAC30	19000 Da	S4	1	12937.4	12938.6	0.0462553	0.755208	0.696996	1.40794	0.93767	1.13182	1.72214	1.3453	1.86002	1.48978	0.861886	12937.4	8.11256	0.0627006	0.972609	0.897061	0.613051	63.0316	70
B v M	IMAC30	19000 Da	S4	1	12937.4	12939.6	0.229517	0.577273	0.817548	1.40794	0.93767	1.13182	1.72214	1.3453	1.86002	1.48978	0.861886	12937.4	11.078	0.0856128	1.51111	1.37251	1.00869	66.7515	67
H v M	IMAC30	19000 Da	S4	2	13070.2	13069.9	3.15239e-08	0.872869	0.32675	1.09612	0.732906	0.882857	2.24302	1.32293	2.66351	1.29347	0.851487	13070.2	7.71615	0.0590377	1.11921	0.866102	1.22664	109.599	86
H+B v M	IMAC30	19000 Da	S4	2	13070.2	13069.5	3.01126e-07	0.837156	0.393602	1.09612	0.732906	0.882857	2.24302	1.32293	2.66351	1.29347	0.851487	13070.2	6.87685	0.0526176	1.11128	0.881004	1.08332	97.4837	131
H v Mlate	IMAC30	19000 Da	S4	2	13070.2	13069.9	2.76563e-06	0.867708	0.275166	1.09612	0.732906	0.882857	2.24302	1.32293	2.66351	1.29347	0.851487	13070.2	7.9451	0.0607895	1.09948	0.816604	1.27646	116.097	79
B v M	IMAC30	19000 Da	S4	2	13070.2	13068.4	0.000267534	0.781818	0.488681	1.09612	0.732906	0.882857	2.24302	1.32293	2.66351	1.29347	0.851487	13070.2	5.37712	0.0411461	1.47271	1.16256	1.38678	94.165	67
BP#1 v BP#2	IMAC30	19000 Da	S4	2	13070.2	13069.5	0.000422528	0.318422	1.51907	1.09612	0.732906	0.882857	2.24302	1.32293	2.66351	1.29347	0.851487	13070.2	6.87685	0.0526176	1.11128	0.881004	1.08332	97.4837	131
H v Mearly	IMAC30	19000 Da	S4	2	13070.2	13070.7	0.00132796	0.864583	0.554003	1.09612	0.732906	0.882857	2.24302	1.32293	2.66351	1.29347	0.851487	13070.2	7.77204	0.0594616	0.78348	0.772267	0.381525	48.6963	70
H v Mlate	CM10	18000 Da	FT	14	13738.8	13740.6	3.52649e-06	0.140625	1.78405	20.9973	21.1016	21.0585	13.7762	19.7191	11.8279	19.5681	20.2169	13738.8	7.68775	0.0559492	19.3408	20.4008	6.0161	31.1058	79
H+B v M	CM10	18000 Da	FT	14	13738.8	13740.2	4.90997e-06	0.224354	1.52862	20.9973	21.1016	21.0585	13.7762	19.7191	11.8279	19.5681	20.2169	13738.8	6.77054	0.0492755	19.8355	20.3489	5.82918	29.3876	131
H v M	CM10	18000 Da	FT	14	13738.8	13740.8	1.06063e-05	0.202415	1.53174	20.9973	21.1016	21.0585	13.7762	19.7191	11.8279	19.5681	20.2169	13738.8	7.79997	0.056765	19.2277	20.282	5.9336	30.8597	86
B v M	CM10	18000 Da	FT	14	13738.8	13739.6	7.33066e-05	0.20202	1.52417	20.9973	21.1016	21.0585	13.7762	19.7191	11.8279	19.5681	20.2169	13738.8	5.67995	0.0413399	18.6262	19.6203	6.6508	35.7067	67
H v Mearly	CM10	18000 Da	FT	14	13738.8	13741	0.378242	0.390625	1.07011	20.9973	21.1016	21.0585	13.7762	19.7191	11.8279	19.5681	20.2169	13738.8	7.92923	0.0577048	20.9831	21.1202	4.39647	20.9524	70
BP#1 v BP#2	CM10	18000 Da	FT	14	13738.8	13740.2	0.610284	0.531025	0.967907	20.9973	21.1016	21.0585	13.7762	19.7191	11.8279	19.5681	20.2169	13738.8	6.77054	0.0492755	19.8355	20.3489	5.82918	29.3876	131
H v Mlate	CM10	18000 Da	FT	15	13756.6	13757.9	8.43604e-07	0.09375	2.02835	40.8197	41.1905	41.0374	25.4141	39.9382	20.3074	36.6396	40.9432	13755.5	7.6253	0.0554251	37.2253	38.8453	13.2395	35.5659	79
H+B v M	CM10	18000 Da	FT	15	13756.6	13757.3	3.99393e-06	0.213511	1.61475	40.8197	41.1905	41.0374	25.4141	39.9382	20.3074	36.6396	40.9432	13755.4	6.80168	0.0494406	38.4136	39.9117	12.2917	31.9983	131
H v M	CM10	18000 Da	FT	15	13756.6	13758	1.5236e-05	0.190341	1.62077	40.8197	41.1905	41.0374	25.4141	39.9382	20.3074	36.6396	40.9432	13755.5	7.81945	0.0568357	37.1547	38.7866	13.0272	35.062	86
B v M	CM10	18000 Da	FT	15	13756.6	13756.6	3.10592e-05	0.20202	1.60618	40.8197	41.1905	41.0374	25.4141	39.9382	20.3074	36.6396	40.9432	13755.2	5.86422	0.0426284	35.7611	38.4935	13.4632	37.6476	67
BP#1 v BP#2	CM10	18000 Da	FT	15	13756.6	13757.3	0.0484714	0.599808	0.894889	40.8197	41.1905	41.0374	25.4141	39.9382	20.3074	36.6396	40.9432	13755.4	6.80168	0.0494406	38.4136	39.9117	12.2917	31.9983	131
H v Mearly	CM10	18000 Da	FT	15	13756.6	13758.2	0.81749	0.427083	1.03136	40.8197	41.1905	41.0374	25.4141	39.9382	20.3074	36.6396	40.9432	13755.6	7.92912	0.0576321	41.0831	41.1578	10.0226	24.3959	70
B v M	CM10	8000 Da	S3	81	13865.5	13839	4.65912e-05	0.808081	0.662576	0.489137	0.543007	0.520768	0.738236	0.615732	0.784866	0.571763	0.53665	13839.3	5.47838	0.0395864	0.570931	0.523594	0.228468	40.0168	67
H+B v M	CM10	8000 Da	S3	81	13865.5	13838.5	0.000104887	0.750417	0.705421	0.489137	0.543007	0.520768	0.738236	0.615732	0.784866	0.571763	0.53665	13838	5.2427	0.0378847	0.557289	0.525931	0.184905	33.1794	131
H v Mlate	CM10	8000 Da	S3	81	13865.5	13838.3	0.000106625	0.832292	0.691848	0.489137	0.543007	0.520768	0.738236	0.615732	0.784866	0.571763	0.53665	13837.7	5.34963	0.0386582	0.58893	0.542073	0.186853	31.7276	79
H v M	CM10	8000 Da	S3	81	13865.5	13838.4	0.00129666	0.752131	0.735547	0.489137	0.543007	0.520768	0.738236	0.615732	0.784866	0.571763	0.53665	13837.8	5.38321	0.0389004	0.59295	0.538366	0.196387	33.1204	86
BP#1 v BP#2	CM10	8000 Da	S3	81	13865.5	13838.5	0.764746	0.493506	1.06543	0.489137	0.543007	0.520768	0.738236	0.615732	0.784866	0.571763	0.53665	13838	5.2427	0.0378847	0.557289	0.525931	0.184905	33.1794	131
H v Mearly	CM10	8000 Da	S3	81	13865.5	13838.3	0.768977	0.463542	0.881889	0.489137	0.543007	0.520768	0.738236	0.615732	0.784866	0.571763	0.53665	13837.7	5.09941	0.0368501	0.549241	0.528239	0.14847	27.0319	70
H v M	CM10	18000 Da	FT	20	13960.8	13967.5	1.55669e-07	0.148438	1.49305	16.4471	17.1554	16.863	11.4902	13.8358	10.438	15.553	16.542	13964.5	7.80961	0.0559127	15.7062	15.404	4.92636	31.3658	86
H+B v M	CM10	18000 Da	FT	20	13960.8	13966.6	2.55633e-07	0.180984	1.4676	16.4471	17.1554	16.863	11.4902	13.8358	10.438	15.553	16.542	13964.3	7.01482	0.0502256	15.9607	15.135	5.44989	34.1457	131
H v Mlate	CM10	18000 Da	FT	20	13960.8	13967.5	1.79707e-06	0.119271	1.64355	16.4471	17.1554	16.863	11.4902	13.8358	10.438	15.553	16.542	13964.9	7.50037	0.0536988	15.88	15.5523	5.09395	32.0779	79
B v M	CM10	18000 Da	FT	20	13960.8	13965.5	4.15294e-05	0.196465	1.4314	16.4471	17.1554	16.863	11.4902	13.8358	10.438	15.553	16.542	13963.5	6.36405	0.0455697	14.8195	13.983	6.5757	44.372	67
H v Mearly	CM10	18000 Da	FT	20	13960.8	13967.8	0.0104822	0.171875	1.23993	16.4471	17.1554	16.863	11.4902	13.8358	10.438	15.553	16.542	13965.3	7.92494	0.0567371	16.8709	16.0607	3.60841	21.3884	70
BP#1 v BP#2	CM10	18000 Da	FT	20	13960.8	13966.6	0.06079	0.587302	0.940216	16.4471	17.1554	16.863	11.4902	13.8358	10.438	15.553	16.542	13964.3	7.01482	0.0502256	15.9607	15.135	5.44989	34.1457	131
H v M	CM10	18000 Da	FT	21	13986	13987.8	1.39793e-07	0.117898	1.56416	13.2915	14.6524	14.0906	9.36755	11.6905	8.49108	12.8422	13.9464	13986	5.26255	0.0376225	13.3004	13.1772	4.09299	30.7733	86
H+B v M	CM10	18000 Da	FT	21	13986	13987.2	3.21432e-07	0.159299	1.50419	13.2915	14.6524	14.0906	9.36755	11.6905	8.49108	12.8422	13.9464	13986	4.54765	0.032513	13.2974	12.9404	4.05673	30.5077	131
H v Mlate	CM10	18000 Da	FT	21	13986	13987.6	2.16371e-06	0.119271	1.72562	13.2915	14.6524	14.0906	9.36755	11.6905	8.49108	12.8422	13.9464	13986	5.22308	0.0373407	13.4825	13.4517	4.20226	31.1683	79
B v M	CM10	18000 Da	FT	21	13986	13986.8	6.93101e-05	0.196465	1.41889	13.2915	14.6524	14.0906	9.36755	11.6905	8.49108	12.8422	13.9464	13986	4.51898	0.0323089	12.0031	11.6707	4.44463	37.0291	67
H v Mearly	CM10	18000 Da	FT	21	13986	13987.7	0.0104822	0.208333	1.25336	13.2915	14.6524	14.0906	9.36755	11.6905	8.49108	12.8422	13.9464	13986	4.73336	0.0338393	14.3985	13.8308	3.09292	21.4809	70
BP#1 v BP#2	CM10	18000 Da	FT	21	13986	13987.2	0.050641	0.581049	0.92083	13.2915	14.6524	14.0906	9.36755	11.6905	8.49108	12.8422	13.9464	13986	4.54765	0.032513	13.2974	12.9404	4.05673	30.5077	131
H v M	CM10	18000 Da	FT	23	14056.1	14060.5	1.25488e-07	0.142045	1.61177	16.0437	18.5048	17.4888	11.481	14.6825	10.4112	15.948	17.2382	14056.1	8.45161	0.0601091	16.708	16.2812	5.28939	31.6577	86
H+B v M	CM10	18000 Da	FT	23	14056.1	14059.6	8.95113e-07	0.180984	1.52328	16.0437	18.5048	17.4888	11.481	14.6825	10.4112	15.948	17.2382	14056.1	7.24845	0.051555	16.4798	15.8686	4.99878	30.3327	131
H v Mlate	CM10	18000 Da	FT	23	14056.1	14060.3	1.79707e-06	0.125	1.7774	16.0437	18.5048	17.4888	11.481	14.6825	10.4112	15.948	17.2382	14056.1	8.27493	0.0588532	16.9681	16.7231	5.39365	31.7871	79
B v M	CM10	18000 Da	FT	23	14056.1	14059.3	0.000423958	0.241414	1.39741	16.0437	18.5048	17.4888	11.481	14.6825	10.4112	15.948	17.2382	14056.1	7.4076	0.0526884	14.5455	14.2416	4.88452	33.5809	67
H v Mearly	CM10	18000 Da	FT	23	14056.1	14060.3	0.0118176	0.208333	1.26033	16.0437	18.5048	17.4888	11.481	14.6825	10.4112	15.948	17.2382	14056.1	7.52765	0.0535383	18.1772	17.6753	4.25528	23.41	70
BP#1 v BP#2	CM10	18000 Da	FT	23	14056.1	14059.6	0.0458695	0.606061	0.92515	16.0437	18.5048	17.4888	11.481	14.6825	10.4112	15.948	17.2382	14056.1	7.24845	0.051555	16.4798	15.8686	4.99878	30.3327	131
H v M	CM10	18000 Da	FT	24	14083.2	14083.2	2.65039e-07	0.154119	1.52014	13.5783	15.2869	14.5815	10.0562	12.6859	9.12736	13.4513	14.3494	14080.9	8.62761	0.0612617	13.9488	14.1209	3.89417	27.9176	86
H+B v M	CM10	18000 Da	FT	24	14083.2	14082.6	1.77099e-06	0.213511	1.45	13.5783	15.2869	14.5815	10.0562	12.6859	9.12736	13.4513	14.3494	14081	7.64023	0.0542529	13.8215	13.7584	3.76776	27.2601	131
H v Mlate	CM10	18000 Da	FT	24	14083.2	14083.1	3.31935e-06	0.125	1.67484	13.5783	15.2869	14.5815	10.0562	12.6859	9.12736	13.4513	14.3494	14081	8.49618	0.0603289	14.1173	14.3278	3.98007	28.1927	79
B v M	CM10	18000 Da	FT	24	14083.2	14082.2	0.000631078	0.254545	1.35024	13.5783	15.2869	14.5815	10.0562	12.6859	9.12736	13.4513	14.3494	14080.5	7.46723	0.053026	12.4218	12.4979	4.00616	32.251	67
H v Mearly	CM10	18000 Da	FT	24	14083.2	14083.2	0.0141039	0.208333	1.20503	13.5783	15.2869	14.5815	10.0562	12.6859	9.12736	13.4513	14.3494	14081.4	8.14537	0.0578375	15.0639	14.843	2.85726	18.9675	70
BP#1 v BP#2	CM10	18000 Da	FT	24	14083.2	14082.6	0.0634085	0.593555	0.937411	13.5783	15.2869	14.5815	10.0562	12.6859	9.12736	13.4513	14.3494	14081	7.64023	0.0542529	13.8215	13.7584	3.76776	27.2601	131
H v M	CM10	19000 Da	S2	21	14269.4	14254.8	4.5926e-06	0.202415	1.41052	39.2265	48.6759	44.7748	34.5092	43.116	32.5051	40.9058	46.1093	14254	7.56463	0.0530672	45.0519	46.4132	11.2993	25.0807	86
H v Mlate	CM10	19000 Da	S2	21	14269.4	14254.6	9.64423e-06	0.171875	1.49748	39.2265	48.6759	44.7748	34.5092	43.116	32.5051	40.9058	46.1093	14253.9	7.50435	0.0526449	45.6055	47.6685	10.9216	23.948	79
H+B v M	CM10	19000 Da	S2	21	14269.4	14253.8	0.000448832	0.278565	1.29747	39.2265	48.6759	44.7748	34.5092	43.116	32.5051	40.9058	46.1093	14253.3	7.37776	0.0517601	43.0508	45.2436	11.7669	27.3327	131
BP#1 v BP#2	CM10	19000 Da	S2	21	14269.4	14253.8	0.0106794	0.621813	0.887149	39.2265	48.6759	44.7748	34.5092	43.116	32.5051	40.9058	46.1093	14253.3	7.37776	0.0517601	43.0508	45.2436	11.7669	27.3327	131
H v Mearly	CM10	19000 Da	S2	21	14269.4	14254.7	0.106219	0.28125	1.12895	39.2265	48.6759	44.7748	34.5092	43.116	32.5051	40.9058	46.1093	14253.8	7.56632	0.0530794	48.1993	48.5246	7.48529	15.5299	70
B v M	CM10	19000 Da	S2	21	14269.4	14253	0.153127	0.406566	1.1367	39.2265	48.6759	44.7748	34.5092	43.116	32.5051	40.9058	46.1093	14252.4	7.25338	0.0508903	37.6775	40.7644	12.8002	33.9729	67
H v M	CM10	19000 Da	S2	22	14350.3	14351.6	6.38257e-06	0.190341	1.38229	22.6495	26.4701	24.8928	19.1495	23.6364	18.1742	22.5225	25.9328	14351.1	7.71022	0.0537238	24.5974	26.2303	5.67892	23.0875	86
H v Mlate	CM10	19000 Da	S2	22	14350.3	14351.5	1.28585e-05	0.171875	1.45646	22.6495	26.4701	24.8928	19.1495	23.6364	18.1742	22.5225	25.9328	14351.1	7.66667	0.0534206	24.8949	26.3519	5.43959	21.8502	79
BP#1 v BP#2	CM10	19000 Da	S2	22	14350.3	14350.3	2.00455e-05	0.709355	0.868497	22.6495	26.4701	24.8928	19.1495	23.6364	18.1742	22.5225	25.9328	14350.3	7.57697	0.0528	23.9283	25.4829	5.79368	24.2127	131
H+B v M	CM10	19000 Da	S2	22	14350.3	14350.3	0.000231439	0.267723	1.29992	22.6495	26.4701	24.8928	19.1495	23.6364	18.1742	22.5225	25.9328	14350.3	7.57697	0.0528	23.9283	25.4829	5.79368	24.2127	131
B v M	CM10	19000 Da	S2	22	14350.3	14349.1	0.0579782	0.35404	1.18277	22.6495	26.4701	24.8928	19.1495	23.6364	18.1742	22.5225	25.9328	14349.3	7.39315	0.0515234	21.5002	23.6401	6.80587	31.6549	67
H v Mearly	CM10	19000 Da	S2	22	14350.3	14351.6	0.115611	0.317708	1.11989	22.6495	26.4701	24.8928	19.1495	23.6364	18.1742	22.5225	25.9328	14351	7.73029	0.0538636	26.2272	26.626	3.06496	11.6862	70
H v M	CM10	19000 Da	S2	23	14589.1	14589.6	2.71263e-06	0.190341	1.38867	11.2318	12.9913	12.2649	9.35522	11.5244	8.85224	11.2301	12.5551	14589	8.19533	0.0561724	12.0612	12.8737	2.80543	23.2601	86
H v Mlate	CM10	19000 Da	S2	23	14589.1	14589.3	1.14661e-05	0.171875	1.46757	11.2318	12.9913	12.2649	9.35522	11.5244	8.85224	11.2301	12.5551	14589	8.15761	0.0559149	12.2054	12.941	2.70697	22.1785	79
H+B v M	CM10	19000 Da	S2	23	14589.1	14588.5	0.000102264	0.246038	1.31102	11.2318	12.9913	12.2649	9.35522	11.5244	8.85224	11.2301	12.5551	14589	8.30457	0.0569255	11.7763	12.7119	2.92371	24.8271	131
BP#1 v BP#2	CM10	19000 Da	S2	23	14589.1	14588.5	0.000568723	0.671837	0.894462	11.2318	12.9913	12.2649	9.35522	11.5244	8.85224	11.2301	12.5551	14589	8.30457	0.0569255	11.7763	12.7119	2.92371	24.8271	131
B v M	CM10	19000 Da	S2	23	14589.1	14587.7	0.0360707	0.340909	1.20059	11.2318	12.9913	12.2649	9.35522	11.5244	8.85224	11.2301	12.5551	14589.1	8.45624	0.0579684	10.6156	11.8322	3.5129	33.0918	67
H v Mearly	CM10	19000 Da	S2	23	14589.1	14589.5	0.0562443	0.244792	1.12729	11.2318	12.9913	12.2649	9.35522	11.5244	8.85224	11.2301	12.5551	14588.9	8.16147	0.0559406	12.8656	13.0717	1.47952	11.4999	70
H+B v M	CM10	8000 Da	E2	103	17095.3	17101.1	8.95113e-07	0.180984	1.72541	0.408922	0.457158	0.437244	0.253414	0.313926	0.235731	0.359411	0.473334	17095.3	12.5619	0.073457	0.406372	0.397315	0.176695	43.481	131
H v M	CM10	8000 Da	E2	103	17095.3	17102.1	9.14455e-07	0.154119	1.804	0.408922	0.457158	0.437244	0.253414	0.313926	0.235731	0.359411	0.473334	17095.3	13.2121	0.0772546	0.405037	0.388009	0.189044	46.6733	86
H v Mlate	CM10	8000 Da	E2	103	17095.3	17101.9	3.52649e-06	0.125	1.93932	0.408922	0.457158	0.437244	0.253414	0.313926	0.235731	0.359411	0.473334	17095.3	12.8443	0.0751048	0.415115	0.397748	0.19148	46.1269	79
B v M	CM10	8000 Da	E2	103	17095.3	17099.1	5.52933e-05	0.188889	1.61365	0.408922	0.457158	0.437244	0.253414	0.313926	0.235731	0.359411	0.473334	17095.3	11.7169	0.0685237	0.35786	0.356774	0.15497	43.3046	67
BP#1 v BP#2	CM10	8000 Da	E2	103	17095.3	17101.1	0.000946948	0.646825	0.759319	0.408922	0.457158	0.437244	0.253414	0.313926	0.235731	0.359411	0.473334	17095.3	12.5619	0.073457	0.406372	0.397315	0.176695	43.481	131
H v Mearly	CM10	8000 Da	E2	103	17095.3	17103.2	0.0510456	0.28125	1.45626	0.408922	0.457158	0.437244	0.253414	0.313926	0.235731	0.359411	0.473334	17095.3	13.6396	0.0797486	0.444881	0.415495	0.183418	41.2286	70
H+B v M	CM10	8000 Da	E2	104	17230.2	17221.3	4.89105e-08	0.148457	1.67306	0.680765	0.745955	0.719041	0.429777	0.57205	0.390829	0.582429	0.795993	17218.9	9.8974	0.0574719	0.670463	0.666523	0.22498	33.5559	131
H v M	CM10	8000 Da	E2	104	17230.2	17222	8.57465e-08	0.142045	1.73568	0.680765	0.745955	0.719041	0.429777	0.57205	0.390829	0.582429	0.795993	17218.8	10.9114	0.0633574	0.665072	0.658141	0.243559	36.6214	86
BP#1 v BP#2	CM10	8000 Da	E2	104	17230.2	17221.3	1.59157e-07	0.753127	0.731701	0.680765	0.745955	0.719041	0.429777	0.57205	0.390829	0.582429	0.795993	17218.9	9.8974	0.0574719	0.670463	0.666523	0.22498	33.5559	131
H v Mlate	CM10	8000 Da	E2	104	17230.2	17221.8	1.86313e-07	0.09375	1.90864	0.680765	0.745955	0.719041	0.429777	0.57205	0.390829	0.582429	0.795993	17219	10.2525	0.0595322	0.678526	0.666523	0.244027	35.9643	79
B v M	CM10	8000 Da	E2	104	17230.2	17220.4	4.10201e-06	0.162626	1.58399	0.680765	0.745955	0.719041	0.429777	0.57205	0.390829	0.582429	0.795993	17218.4	9.80066	0.056913	0.598351	0.605735	0.212976	35.5938	67
H v Mearly	CM10	8000 Da	E2	104	17230.2	17222.5	0.0535923	0.28125	1.304	0.680765	0.745955	0.719041	0.429777	0.57205	0.390829	0.582429	0.795993	17219.5	10.8727	0.0631311	0.731048	0.696856	0.212495	29.0672	70
H v M	CM10	8000 Da	E2	106	18001.4	18005.9	1.32454e-07	0.142045	1.61058	0.11019	0.117673	0.114584	0.0730628	0.085517	0.0689421	0.100017	0.118439	18001.7	17.8754	0.0992757	0.106261	0.107753	0.0340474	32.0412	86
H+B v M	CM10	8000 Da	E2	106	18001.4	18003.9	6.73642e-07	0.191827	1.56829	0.11019	0.117673	0.114584	0.0730628	0.085517	0.0689421	0.100017	0.118439	18001.8	16.9196	0.0939776	0.107611	0.110188	0.034971	32.4977	131
H v Mlate	CM10	8000 Da	E2	106	18001.4	18005.1	3.12391e-06	0.125	1.70684	0.11019	0.117673	0.114584	0.0730628	0.085517	0.0689421	0.100017	0.118439	18001.5	17.6122	0.0978182	0.108421	0.11114	0.0343235	31.6577	79
B v M	CM10	8000 Da	E2	106	18001.4	18002.5	0.000253979	0.20202	1.50815	0.11019	0.117673	0.114584	0.0730628	0.085517	0.0689421	0.100017	0.118439	18002.7	15.3989	0.0855372	0.0979987	0.0917655	0.0379044	38.6785	67
BP#1 v BP#2	CM10	8000 Da	E2	106	18001.4	18003.9	0.00106374	0.665584	0.844454	0.11019	0.117673	0.114584	0.0730628	0.085517	0.0689421	0.100017	0.118439	18001.8	16.9196	0.0939776	0.107611	0.110188	0.034971	32.4977	131
H v Mearly	CM10	8000 Da	E2	106	18001.4	18005.9	0.00680253	0.171875	1.37602	0.11019	0.117673	0.114584	0.0730628	0.085517	0.0689421	0.100017	0.118439	18001.4	18.5247	0.102881	0.114917	0.114795	0.0291742	25.3871	70
H v M	CM10	18000 Da FA	E2	34	21497.5	21707.8	1.32454e-07	0.129972	1.55286	3.26952	4.01864	3.70937	2.58791	2.57736	2.60644	3.11905	4.09424	21703.3	16.3461	0.0753003	3.65264	3.61437	1.1448	31.3416	86
BP#1 v BP#2	CM10	18000 Da FA	E2	34	21497.5	21705.2	1.89135e-06	0.746873	0.761813	3.26952	4.01864	3.70937	2.58791	2.57736	2.60644	3.11905	4.09424	21702.4	14.6877	0.0676688	3.52104	3.44544	1.20783	34.3031	131
H v Mlate	CM10	18000 Da FA	E2	34	21497.5	21707.7	9.10098e-06	0.140625	1.54181	3.26952	4.01864	3.70937	2.58791	2.57736	2.60644	3.11905	4.09424	21703.5	15.9892	0.0736566	3.7505	3.67906	1.12962	30.1192	79
H+B v M	CM10	18000 Da FA	E2	34	21497.5	21705.2	2.46871e-05	0.224354	1.43335	3.26952	4.01864	3.70937	2.58791	2.57736	2.60644	3.11905	4.09424	21702.4	14.6877	0.0676688	3.52104	3.44544	1.20783	34.3031	131
H v Mearly	CM10	18000 Da FA	E2	34	21497.5	21706.9	0.00204244	0.135417	1.55921	3.26952	4.01864	3.70937	2.58791	2.57736	2.60644	3.11905	4.09424	21703.1	13.976	0.0643851	3.8951	3.80922	1.06287	27.2873	70
B v M	CM10	18000 Da FA	E2	34	21497.5	21704	0.0424202	0.333333	1.26339	3.26952	4.01864	3.70937	2.58791	2.57736	2.60644	3.11905	4.09424	21700.1	16.089	0.0741295	3.04571	2.73876	1.19751	39.318	67
H v M	CM10	8000 Da	E2	110	21681.7	21671.7	1.19097e-08	0.129972	1.81718	0.745372	0.90868	0.84126	0.500051	0.560893	0.486889	0.775572	0.795914	21667	16.4137	0.0757378	0.804147	0.791536	0.320816	39.8952	86
H v Mlate	CM10	8000 Da	E2	110	21681.7	21671.4	1.02125e-06	0.140625	1.8663	0.745372	0.90868	0.84126	0.500051	0.560893	0.486889	0.775572	0.795914	21667	15.7256	0.0725638	0.828594	0.80488	0.320435	38.6722	79
H+B v M	CM10	8000 Da	E2	110	21681.7	21669.4	1.38467e-06	0.180984	1.68235	0.745372	0.90868	0.84126	0.500051	0.560893	0.486889	0.775572	0.795914	21666.6	14.543	0.0671131	0.783957	0.754681	0.324484	41.3906	131
H v Mearly	CM10	8000 Da	E2	110	21681.7	21670.8	0.00132796	0.135417	1.62006	0.745372	0.90868	0.84126	0.500051	0.560893	0.486889	0.775572	0.795914	21667.2	14.2912	0.065947	0.87887	0.824279	0.294253	33.4808	70
B v M	CM10	8000 Da	E2	110	21681.7	21668.4	0.00548567	0.293939	1.49059	0.745372	0.90868	0.84126	0.500051	0.560893	0.486889	0.775572	0.795914	21665.7	15.9472	0.0735965	0.664819	0.578552	0.314909	47.3676	67
BP#1 v BP#2	CM10	8000 Da	E2	110	21681.7	21669.4	0.491861	0.540524	0.974442	0.745372	0.90868	0.84126	0.500051	0.560893	0.486889	0.775572	0.795914	21666.6	14.543	0.0671131	0.783957	0.754681	0.324484	41.3906	131
H v M	CM10	18000 Da	E2	42	21713.9	21702.2	2.97923e-08	0.105824	1.71176	4.69222	5.76391	5.32147	3.36724	3.20077	3.46056	4.76892	5.3132	21697.8	13.7699	0.0634494	5.15081	5.16443	1.75122	33.999	86
H+B v M	CM10	18000 Da	E2	42	21713.9	21700.6	2.2598e-06	0.180984	1.58036	4.69222	5.76391	5.32147	3.36724	3.20077	3.46056	4.76892	5.3132	21697.1	12.1887	0.0561674	4.99328	5.06414	1.84951	37.04	131
H v Mlate	CM10	18000 Da	E2	42	21713.9	21701.8	2.38941e-05	0.15625	1.6656	4.69222	5.76391	5.32147	3.36724	3.20077	3.46056	4.76892	5.3132	21697.8	13.0311	0.0600463	5.32656	5.32547	1.70776	32.0611	79
H v Mearly	CM10	18000 Da	E2	42	21713.9	21702.3	6.7165e-05	0.0625	1.80079	4.69222	5.76391	5.32147	3.36724	3.20077	3.46056	4.76892	5.3132	21697.9	13.4038	0.0617621	5.54421	5.4309	1.54482	27.8637	70
B v M	CM10	18000 Da	E2	42	21713.9	21699.4	0.00548567	0.307071	1.39349	4.69222	5.76391	5.32147	3.36724	3.20077	3.46056	4.76892	5.3132	21695.6	12.0124	0.0553583	4.25715	3.79351	1.92636	45.2499	67
BP#1 v BP#2	CM10	18000 Da	E2	42	21713.9	21700.6	0.0314845	0.618567	0.89756	4.69222	5.76391	5.32147	3.36724	3.20077	3.46056	4.76892	5.3132	21697.1	12.1887	0.0561674	4.99328	5.06414	1.84951	37.04	131
H v M	CM10	18000 Da	E2	43	21808	21792.5	5.83185e-08	0.105824	1.56553	3.23653	3.92546	3.64104	2.50743	2.24423	2.62877	3.28536	3.68637	21788.4	14.8791	0.0682763	3.56271	3.56952	1.04409	29.3061	86
H+B v M	CM10	18000 Da	E2	43	21808	21791.4	5.68408e-06	0.191827	1.4521	3.23653	3.92546	3.64104	2.50743	2.24423	2.62877	3.28536	3.68637	21787.9	13.4484	0.0617144	3.45066	3.49349	1.11855	32.4154	131
H v Mlate	CM10	18000 Da	E2	43	21808	21791.9	4.36047e-05	0.171875	1.49327	3.23653	3.92546	3.64104	2.50743	2.24423	2.62877	3.28536	3.68637	21788.2	14.4569	0.0663409	3.67925	3.62756	1.00179	27.2282	79
H v Mearly	CM10	18000 Da	E2	43	21808	21792.9	7.33554e-05	0.0625	1.74913	3.23653	3.92546	3.64104	2.50743	2.24423	2.62877	3.28536	3.68637	21788.6	14.6652	0.0672935	3.78135	3.65839	0.935275	24.7339	70
B v M	CM10	18000 Da	E2	43	21808	21790.5	0.0116237	0.307071	1.29077	3.23653	3.92546	3.64104	2.50743	2.24423	2.62877	3.28536	3.68637	21787.2	12.8787	0.0591026	2.99712	2.75721	1.17284	39.132	67
BP#1 v BP#2	CM10	18000 Da	E2	43	21808	21791.4	0.015833	0.612314	0.891216	3.23653	3.92546	3.64104	2.50743	2.24423	2.62877	3.28536	3.68637	21787.9	13.4484	0.0617144	3.45066	3.49349	1.11855	32.4154	131
H+B v M	CM10	8000 Da	FT	85	25620.7	25573.5	7.85278e-07	0.825472	0.588981	0.273578	0.25508	0.262758	0.446123	0.35158	0.458339	0.312828	0.268848	25566.4	29.7625	0.11638	0.294274	0.253496	0.134968	45.8647	128
H v M	CM10	8000 Da	FT	85	25620.7	25576.1	1.04314e-06	0.825513	0.571769	0.273578	0.25508	0.262758	0.446123	0.35158	0.458339	0.312828	0.268848	25570.6	33.5815	0.131301	0.305115	0.28466	0.145791	47.7825	84
H v Mlate	CM10	8000 Da	FT	85	25620.7	25577	3.22455e-06	0.856989	0.556531	0.273578	0.25508	0.262758	0.446123	0.35158	0.458339	0.312828	0.268848	25571.9	33.9553	0.132757	0.294676	0.263432	0.13429	45.572	77
B v M	CM10	8000 Da	FT	85	25620.7	25568.5	3.9923e-05	0.791322	0.613233	0.273578	0.25508	0.262758	0.446123	0.35158	0.458339	0.312828	0.268848	25563.8	29.6372	0.115913	0.331093	0.297338	0.15386	46.4703	66
H v Mearly	CM10	8000 Da	FT	85	25620.7	25577.9	0.0599572	0.728495	0.725524	0.273578	0.25508	0.262758	0.446123	0.35158	0.458339	0.312828	0.268848	25576.8	29.3005	0.114554	0.263594	0.220267	0.104921	39.804	68
BP#1 v BP#2	CM10	8000 Da	FT	85	25620.7	25573.5	0.0823973	0.439439	1.16359	0.273578	0.25508	0.262758	0.446123	0.35158	0.458339	0.312828	0.268848	25566.4	29.7625	0.11638	0.294274	0.253496	0.134968	45.8647	128
H v M	CM10	19000 Da	S2	30	28559	28535.4	4.70727e-07	0.154119	1.40951	59.7254	73.4447	67.7807	52.1065	63.4955	49.3901	61.4905	70.3644	28532.5	14.9732	0.0524724	67.9861	70.8303	16.0223	23.567	86
H v Mlate	CM10	19000 Da	S2	30	28559	28535.1	1.49054e-06	0.109375	1.48703	59.7254	73.4447	67.7807	52.1065	63.4955	49.3901	61.4905	70.3644	28532.3	14.7351	0.0516385	68.8773	72.1678	15.5529	22.5806	79
H+B v M	CM10	19000 Da	S2	30	28559	28534.1	3.70277e-05	0.224354	1.30081	59.7254	73.4447	67.7807	52.1065	63.4955	49.3901	61.4905	70.3644	28533	14.3039	0.0501291	65.1484	69.2427	17.2073	26.4125	131
BP#1 v BP#2	CM10	19000 Da	S2	30	28559	28534.1	0.00193459	0.665584	0.873886	59.7254	73.4447	67.7807	52.1065	63.4955	49.3901	61.4905	70.3644	28533	14.3039	0.0501291	65.1484	69.2427	17.2073	26.4125	131
B v M	CM10	19000 Da	S2	30	28559	28533.6	0.031592	0.340909	1.14622	59.7254	73.4447	67.7807	52.1065	63.4955	49.3901	61.4905	70.3644	28533.7	14.4444	0.0506223	57.2237	64.8806	18.8669	32.9704	67
H v Mearly	CM10	19000 Da	S2	30	28559	28534.9	0.0535923	0.244792	1.15669	59.7254	73.4447	67.7807	52.1065	63.4955	49.3901	61.4905	70.3644	28532.3	14.6338	0.051284	72.5919	72.9638	10.6382	14.6547	70
H v M	CM10	19000 Da	S2	31	28697.4	28701.1	6.74406e-07	0.178267	1.38919	44.5003	52.9485	49.4607	38.1148	45.8084	36.3791	44.8436	51.4219	28697.4	13.4414	0.0468325	49.1539	52.0097	11.1226	22.6282	86
H v Mlate	CM10	19000 Da	S2	31	28697.4	28700.6	3.52649e-06	0.140625	1.45547	44.5003	52.9485	49.4607	38.1148	45.8084	36.3791	44.8436	51.4219	28697.4	13.2122	0.0460347	49.8024	52.6134	10.7428	21.5708	79
H+B v M	CM10	19000 Da	S2	31	28697.4	28698.4	4.34469e-05	0.246038	1.29768	44.5003	52.9485	49.4607	38.1148	45.8084	36.3791	44.8436	51.4219	28697.4	12.6415	0.0440495	47.5553	50.9277	11.8914	25.0053	131
BP#1 v BP#2	CM10	19000 Da	S2	31	28697.4	28698.4	0.000197664	0.671837	0.872072	44.5003	52.9485	49.4607	38.1148	45.8084	36.3791	44.8436	51.4219	28697.4	12.6415	0.0440495	47.5553	50.9277	11.8914	25.0053	131
B v M	CM10	19000 Da	S2	31	28697.4	28696	0.03055	0.314646	1.16753	44.5003	52.9485	49.4607	38.1148	45.8084	36.3791	44.8436	51.4219	28697.4	12.2496	0.0426875	42.4036	47.5641	13.5851	32.0376	67
H v Mearly	CM10	19000 Da	S2	31	28697.4	28701.3	0.037804	0.208333	1.15587	44.5003	52.9485	49.4607	38.1148	45.8084	36.3791	44.8436	51.4219	28697.4	12.9652	0.0451729	52.3365	53.2569	6.89887	13.1818	70
H v M	CM10	19000 Da	S2	32	29201.2	29202.6	1.17553e-06	0.178267	1.38278	22.3943	26.2472	24.6565	18.9814	22.0369	18.272	22.3635	25.6142	29201.2	13.7104	0.0469492	24.3885	26.1066	5.44292	22.3176	86
H v Mlate	CM10	19000 Da	S2	32	29201.2	29201.8	2.02153e-05	0.171875	1.43647	22.3943	26.2472	24.6565	18.9814	22.0369	18.272	22.3635	25.6142	29201.2	13.2701	0.0454427	24.7329	26.179	5.30045	21.4308	79
H+B v M	CM10	19000 Da	S2	32	29201.2	29200.6	3.32602e-05	0.213511	1.29898	22.3943	26.2472	24.6565	18.9814	22.0369	18.272	22.3635	25.6142	29201.2	14.3515	0.0491479	23.7035	25.3779	5.95369	25.1174	131
BP#1 v BP#2	CM10	19000 Da	S2	32	29201.2	29200.6	4.03609e-05	0.703102	0.87309	22.3943	26.2472	24.6565	18.9814	22.0369	18.272	22.3635	25.6142	29201.2	14.3515	0.0491479	23.7035	25.3779	5.95369	25.1174	131
H v Mearly	CM10	19000 Da	S2	32	29201.2	29201.7	0.0133018	0.208333	1.19105	22.3943	26.2472	24.6565	18.9814	22.0369	18.272	22.3635	25.6142	29201.9	12.1952	0.0417619	25.8863	26.3781	3.53431	13.6532	70
B v M	CM10	19000 Da	S2	32	29201.2	29200.1	0.0145553	0.307071	1.1798	22.3943	26.2472	24.6565	18.9814	22.0369	18.272	22.3635	25.6142	29201.2	16.0901	0.0551031	21.2737	23.4907	6.90447	32.4555	67
H v M	CM10	19000 Da	S2	33	29394.4	29392.8	1.17553e-06	0.178267	1.3651	20.8314	24.1205	22.7626	17.6695	20.3453	17.0554	20.7463	23.5628	29394.4	12.4532	0.0423681	22.4703	23.8279	4.97209	22.1274	86
H v Mlate	CM10	19000 Da	S2	33	29394.4	29393	1.80695e-05	0.171875	1.41425	20.8314	24.1205	22.7626	17.6695	20.3453	17.0554	20.7463	23.5628	29394.4	12.7031	0.0432182	22.7791	24.1275	4.84319	21.2616	79
H+B v M	CM10	19000 Da	S2	33	29394.4	29391.3	3.5096e-05	0.224354	1.28824	20.8314	24.1205	22.7626	17.6695	20.3453	17.0554	20.7463	23.5628	29394.4	11.9877	0.0407864	21.9073	23.3836	5.45848	24.9163	131
BP#1 v BP#2	CM10	19000 Da	S2	33	29394.4	29391.3	0.000167172	0.690596	0.880467	20.8314	24.1205	22.7626	17.6695	20.3453	17.0554	20.7463	23.5628	29394.4	11.9877	0.0407864	21.9073	23.3836	5.45848	24.9163	131
H v Mearly	CM10	19000 Da	S2	33	29394.4	29392.3	0.0149484	0.208333	1.18556	20.8314	24.1205	22.7626	17.6695	20.3453	17.0554	20.7463	23.5628	29394.4	11.6882	0.039766	23.797	24.2683	3.30091	13.8711	70
B v M	CM10	19000 Da	S2	33	29394.4	29390.2	0.0156681	0.307071	1.17894	20.8314	24.1205	22.7626	17.6695	20.3453	17.0554	20.7463	23.5628	29394.4	12.0866	0.0411246	19.7931	22.0764	6.3821	32.244	67
H v M	CM10	18000 Da	E2	52	35763.2	35742.2	4.0293e-07	0.154119	1.43409	1.25777	1.4437	1.36694	1.0067	0.90649	1.05598	1.20818	1.44655	35743.3	35.9409	0.100556	1.33191	1.32655	0.371112	27.8631	86
H+B v M	CM10	18000 Da	E2	52	35763.2	35739.9	1.34227e-05	0.191827	1.35784	1.25777	1.4437	1.36694	1.0067	0.90649	1.05598	1.20818	1.44655	35740.7	35.4699	0.0992445	1.30644	1.31403	0.377131	28.867	131
BP#1 v BP#2	CM10	18000 Da	E2	52	35763.2	35739.9	0.000102061	0.696849	0.835216	1.25777	1.4437	1.36694	1.0067	0.90649	1.05598	1.20818	1.44655	35740.7	35.4699	0.0992445	1.30644	1.31403	0.377131	28.867	131
H v Mearly	CM10	18000 Da	E2	52	35763.2	35746.4	0.000146283	0.0989583	1.59262	1.25777	1.4437	1.36694	1.0067	0.90649	1.05598	1.20818	1.44655	35745.1	32.2227	0.0901425	1.39765	1.37459	0.354772	25.3834	70
H v Mlate	CM10	18000 Da	E2	52	35763.2	35740.4	0.000185859	0.1875	1.36717	1.25777	1.4437	1.36694	1.0067	0.90649	1.05598	1.20818	1.44655	35741.7	35.2928	0.0987474	1.37008	1.36192	0.361856	26.4113	79
B v M	CM10	18000 Da	E2	52	35763.2	35735.1	0.00922844	0.320202	1.2494	1.25777	1.4437	1.36694	1.0067	0.90649	1.05598	1.20818	1.44655	35735.9	38.9042	0.108868	1.17533	1.14422	0.371494	31.6076	67
H v Mlate	CM10	18000 Da	E2	54	39411.3	39539	0.000124293	0.789583	0.389106	0.271667	0.239549	0.252809	0.545838	0.251392	0.61564	0.31004	0.290584	39536.1	104.072	0.263215	0.310959	0.244646	0.239225	76.9314	79
H v M	CM10	18000 Da	E2	54	39411.3	39532.5	0.000162605	0.764205	0.438865	0.271667	0.239549	0.252809	0.545838	0.251392	0.61564	0.31004	0.290584	39533.8	109.279	0.276427	0.317902	0.245331	0.252315	79.3688	86
H+B v M	CM10	18000 Da	E2	54	39411.3	39523.2	0.000242877	0.739575	0.463157	0.271667	0.239549	0.252809	0.545838	0.251392	0.61564	0.31004	0.290584	39527.9	112.784	0.285361	0.30202	0.245018	0.225038	74.5109	131
B v M	CM10	18000 Da	E2	54	39411.3	39522.1	0.00409828	0.70303	0.497707	0.271667	0.239549	0.252809	0.545838	0.251392	0.61564	0.31004	0.290584	39550.6	120.524	0.304954	0.361693	0.265992	0.299068	82.6854	67
BP#1 v BP#2	CM10	18000 Da	E2	54	39411.3	39523.2	0.11294	0.568543	1.06695	0.271667	0.239549	0.252809	0.545838	0.251392	0.61564	0.31004	0.290584	39527.9	112.784	0.285361	0.30202	0.245018	0.225038	74.5109	131
H v Mearly	CM10	18000 Da	E2	54	39411.3	39515.5	0.378242	0.609375	0.952891	0.271667	0.239549	0.252809	0.545838	0.251392	0.61564	0.31004	0.290584	39516.2	109.285	0.276564	0.240564	0.238356	0.0554279	23.0408	70
H v Mlate	CM10	19000 Da	S2	37	40616.8	40525.1	8.43604e-07	0.883333	0.160024	0.149228	0.0974202	0.118809	0.516591	0.121917	0.608784	0.197203	0.169084	40527.5	88.3814	0.21809	0.194515	0.0937959	0.306686	157.667	79
H v M	CM10	19000 Da	S2	37	40616.8	40525.3	1.83641e-06	0.824574	0.188583	0.149228	0.0974202	0.118809	0.516591	0.121917	0.608784	0.197203	0.169084	40525.5	84.8698	0.209424	0.20465	0.0941262	0.327018	159.794	86
H+B v M	CM10	19000 Da	S2	37	40616.8	40528.7	5.36136e-06	0.782944	0.229986	0.149228	0.0974202	0.118809	0.516591	0.121917	0.608784	0.197203	0.169084	40533.2	92.7235	0.228785	0.185612	0.0941821	0.280811	151.289	131
B v M	CM10	19000 Da	S2	37	40616.8	40531.7	0.000600819	0.755556	0.28887	0.149228	0.0974202	0.118809	0.516591	0.121917	0.608784	0.197203	0.169084	40540.4	95.1934	0.234861	0.269855	0.131206	0.3698	137.037	67
H v Mearly	CM10	19000 Da	S2	37	40616.8	40525.5	0.240053	0.645833	0.799069	0.149228	0.0974202	0.118809	0.516591	0.121917	0.608784	0.197203	0.169084	40525.5	86.9082	0.214453	0.09952	0.0872857	0.0634155	63.7214	70
BP#1 v BP#2	CM10	19000 Da	S2	37	40616.8	40528.7	0.374319	0.452982	1.1663	0.149228	0.0974202	0.118809	0.516591	0.121917	0.608784	0.197203	0.169084	40533.2	92.7235	0.228785	0.185612	0.0941821	0.280811	151.289	131
H v M	CM10	18000 Da	FT	54	41955.9	41898.3	6.88337e-08	0.129972	1.90652	0.41264	0.47832	0.451204	0.250887	0.374392	0.209703	0.395297	0.449314	41884.8	64.8563	0.154795	0.420139	0.435917	0.153106	36.4417	86
H+B v M	CM10	18000 Da	FT	54	41955.9	41890.9	5.05465e-07	0.170142	1.79844	0.41264	0.47832	0.451204	0.250887	0.374392	0.209703	0.395297	0.449314	41884.2	60.8285	0.145207	0.417563	0.431701	0.147126	35.2345	131
H v Mlate	CM10	18000 Da	FT	54	41955.9	41900.7	8.43604e-07	0.109375	2.28094	0.41264	0.47832	0.451204	0.250887	0.374392	0.209703	0.395297	0.449314	41885.4	66.4868	0.158677	0.427317	0.439094	0.15465	36.1911	79
B v M	CM10	18000 Da	FT	54	41955.9	41890.9	0.000296704	0.228283	1.64473	0.41264	0.47832	0.451204	0.250887	0.374392	0.209703	0.395297	0.449314	41887.7	59.6086	0.142295	0.359527	0.365383	0.159399	44.3357	67
H v Mearly	CM10	18000 Da	FT	54	41955.9	41889.8	0.0125403	0.208333	1.27759	0.41264	0.47832	0.451204	0.250887	0.374392	0.209703	0.395297	0.449314	41883.3	60.3738	0.144125	0.469412	0.448288	0.104896	22.3463	70
BP#1 v BP#2	CM10	18000 Da	FT	54	41955.9	41890.9	0.0484714	0.596801	0.879779	0.41264	0.47832	0.451204	0.250887	0.374392	0.209703	0.395297	0.449314	41884.2	60.8285	0.145207	0.417563	0.431701	0.147126	35.2345	131
H v M	CM10	18000 Da	E2	56	43409	43380.6	3.94794e-08	0.117898	1.81388	7.50619	9.29613	8.55716	5.12499	5.30295	5.0836	7.83666	8.18625	43369.5	33.8195	0.0779599	8.22909	8.2918	3.24438	39.4257	86
H+B v M	CM10	18000 Da	E2	56	43409	43376.6	2.47459e-06	0.213511	1.66969	7.50619	9.29613	8.55716	5.12499	5.30295	5.0836	7.83666	8.18625	43369.1	29.5301	0.0680786	7.98077	7.85604	3.32064	41.608	131
H v Mlate	CM10	18000 Da	E2	56	43409	43379.4	1.08251e-05	0.15625	1.82865	7.50619	9.29613	8.55716	5.12499	5.30295	5.0836	7.83666	8.18625	43369.6	32.1761	0.0741738	8.49628	8.48689	3.22836	37.9973	79
H v Mearly	CM10	18000 Da	E2	56	43409	43379.8	0.000333863	0.0989583	1.75301	7.50619	9.29613	8.55716	5.12499	5.30295	5.0836	7.83666	8.18625	43369.5	33.0705	0.0762348	8.95386	8.6225	2.92245	32.639	70
B v M	CM10	18000 Da	E2	56	43409	43374.5	0.00505135	0.293939	1.46462	7.50619	9.29613	8.55716	5.12499	5.30295	5.0836	7.83666	8.18625	43368.2	28.3081	0.0652642	6.7243	6.23215	3.31951	49.3659	67
BP#1 v BP#2	CM10	18000 Da	E2	56	43409	43376.6	0.248116	0.537278	0.957297	7.50619	9.29613	8.55716	5.12499	5.30295	5.0836	7.83666	8.18625	43369.1	29.5301	0.0680786	7.98077	7.85604	3.32064	41.608	131
H v M	CM10	18000 Da FA	E2	46	43429.2	43400.9	6.88337e-08	0.129972	1.79368	5.92188	7.61564	6.91638	4.24582	4.56189	4.17174	5.65125	7.63236	43390.1	34.7549	0.0800788	6.75359	6.73311	2.43746	36.0913	86
BP#1 v BP#2	CM10	18000 Da FA	E2	46	43429.2	43396.5	2.9947e-06	0.74062	0.740433	5.92188	7.61564	6.91638	4.24582	4.56189	4.17174	5.65125	7.63236	43387.6	31.2921	0.0721074	6.46789	6.28295	2.49746	38.6133	131
H+B v M	CM10	18000 Da FA	E2	46	43429.2	43396.5	4.62952e-06	0.191827	1.62898	5.92188	7.61564	6.91638	4.24582	4.56189	4.17174	5.65125	7.63236	43387.6	31.2921	0.0721074	6.46789	6.28295	2.49746	38.6133	131
H v Mlate	CM10	18000 Da FA	E2	46	43429.2	43400.2	5.69251e-06	0.140625	1.82553	5.92188	7.61564	6.91638	4.24582	4.56189	4.17174	5.65125	7.63236	43390.5	32.8341	0.0756543	6.96173	7.16374	2.39766	34.4405	79
H v Mearly	CM10	18000 Da FA	E2	46	43429.2	43399.4	0.00153539	0.135417	1.66941	5.92188	7.61564	6.91638	4.24582	4.56189	4.17174	5.65125	7.63236	43390.9	33.7788	0.0778325	7.35389	7.2673	2.10166	28.5789	70
B v M	CM10	18000 Da FA	E2	46	43429.2	43394.6	0.00788679	0.307071	1.39475	5.92188	7.61564	6.91638	4.24582	4.56189	4.17174	5.65125	7.63236	43386.4	31.7476	0.0731603	5.37153	4.91296	2.47994	46.1682	67
H v M	CM10	18000 Da	E2	57	44662.4	44643.9	4.0293e-07	0.142045	1.38537	2.47886	2.8964	2.72402	2.0907	1.89142	2.18353	2.55838	2.7022	44629.2	59.775	0.133893	2.69029	2.64503	0.710115	26.3955	86
H+B v M	CM10	18000 Da	E2	57	44662.4	44635.6	4.58117e-05	0.224354	1.30292	2.47886	2.8964	2.72402	2.0907	1.89142	2.18353	2.55838	2.7022	44627.5	54.2352	0.121507	2.61766	2.60391	0.762461	29.1275	131
H v Mearly	CM10	18000 Da	E2	57	44662.4	44649.6	0.000103936	0.0625	1.53134	2.47886	2.8964	2.72402	2.0907	1.89142	2.18353	2.55838	2.7022	44636.2	58.3752	0.130741	2.81026	2.71485	0.674404	23.9979	70
H v Mlate	CM10	18000 Da	E2	57	44662.4	44645.5	0.0002156	0.203125	1.32647	2.47886	2.8964	2.72402	2.0907	1.89142	2.18353	2.55838	2.7022	44630.9	54.9098	0.122991	2.76105	2.69416	0.691483	25.0442	79
B v M	CM10	18000 Da	E2	57	44662.4	44620.3	0.0452125	0.346465	1.18566	2.47886	2.8964	2.72402	2.0907	1.89142	2.18353	2.55838	2.7022	44615.4	52.7896	0.118308	2.35141	2.17277	0.78546	33.4038	67
BP#1 v BP#2	CM10	18000 Da	E2	57	44662.4	44635.6	0.0988247	0.581049	0.946774	2.47886	2.8964	2.72402	2.0907	1.89142	2.18353	2.55838	2.7022	44627.5	54.2352	0.121507	2.61766	2.60391	0.762461	29.1275	131
H v M	CM10	18000 Da	FT	57	47286.5	47277.5	6.40822e-07	0.154119	1.6682	0.422186	0.504778	0.47068	0.302588	0.418793	0.266598	0.418498	0.476606	47273.8	42.9354	0.0908157	0.453055	0.44718	0.153583	33.8994	86
H v Mlate	CM10	18000 Da	FT	57	47286.5	47278.9	1.49054e-06	0.109375	1.89341	0.422186	0.504778	0.47068	0.302588	0.418793	0.266598	0.418498	0.476606	47274.8	42.6295	0.0901661	0.459554	0.452504	0.155567	33.8517	79
H+B v M	CM10	18000 Da	FT	57	47286.5	47267.3	4.90997e-06	0.213511	1.55551	0.422186	0.504778	0.47068	0.302588	0.418793	0.266598	0.418498	0.476606	47268.3	44.1444	0.0933931	0.442451	0.445651	0.141327	31.9418	131
B v M	CM10	18000 Da	FT	57	47286.5	47257.4	0.00141819	0.280808	1.39525	0.422186	0.504778	0.47068	0.302588	0.418793	0.266598	0.418498	0.476606	47255.8	42.0096	0.0888953	0.382915	0.387013	0.136544	35.659	67
BP#1 v BP#2	CM10	18000 Da	FT	57	47286.5	47267.3	0.0227777	0.628066	0.87808	0.422186	0.504778	0.47068	0.302588	0.418793	0.266598	0.418498	0.476606	47268.3	44.1444	0.0933931	0.442451	0.445651	0.141327	31.9418	131
H v Mearly	CM10	18000 Da	FT	57	47286.5	47277.1	0.0711937	0.28125	1.20532	0.422186	0.504778	0.47068	0.302588	0.418793	0.266598	0.418498	0.476606	47271.2	43.978	0.0930218	0.497408	0.46677	0.116258	23.3728	70
H+B v M	CM10	19000 Da	S1	36	50764	50729.2	2.67895e-05	0.782944	0.627229	4.17191	4.14087	4.15369	6.62229	4.94191	7.00793	5.04308	3.8912	50713.7	118.852	0.234287	4.56826	4.32824	1.9507	42.7011	131
H v M	CM10	19000 Da	S1	36	50764	50728.9	4.35659e-05	0.764205	0.625293	4.17191	4.14087	4.15369	6.62229	4.94191	7.00793	5.04308	3.8912	50715.7	115.827	0.228325	4.77565	4.38	2.09247	43.8154	86
B v M	CM10	19000 Da	S1	36	50764	50746.6	0.000328833	0.742424	0.629981	4.17191	4.14087	4.15369	6.62229	4.94191	7.00793	5.04308	3.8912	50736.8	124.355	0.245051	4.97651	4.6478	2.39528	48.1318	67
H v Mlate	CM10	19000 Da	S1	36	50764	50728.7	0.00036734	0.789583	0.590884	4.17191	4.14087	4.15369	6.62229	4.94191	7.00793	5.04308	3.8912	50715.8	118.614	0.233821	4.68525	4.35126	2.06376	44.048	79
BP#1 v BP#2	CM10	19000 Da	S1	36	50764	50729.2	0.000469566	0.330928	1.29602	4.17191	4.14087	4.15369	6.62229	4.94191	7.00793	5.04308	3.8912	50713.7	118.852	0.234287	4.56826	4.32824	1.9507	42.7011	131
H v Mearly	CM10	19000 Da	S1	36	50764	50712.3	0.0440058	0.791667	0.83791	4.17191	4.14087	4.15369	6.62229	4.94191	7.00793	5.04308	3.8912	50703.3	108.833	0.214608	4.20953	4.33375	1.19218	28.3209	70
H+B v M	CM10	18000 Da	FT	60	51212.8	51162.4	1.23116e-08	0.858841	0.591721	0.976251	0.918413	0.942291	1.59246	1.16922	1.67879	1.10796	0.970948	51153.8	47.1365	0.0921311	1.05148	0.972858	0.379342	36.0769	131
H v M	CM10	18000 Da	FT	60	51212.8	51165.9	1.59029e-08	0.884943	0.576726	0.976251	0.918413	0.942291	1.59246	1.16922	1.67879	1.10796	0.970948	51155.2	52.6072	0.102817	1.09084	0.966565	0.429203	39.346	86
H v Mlate	CM10	18000 Da	FT	60	51212.8	51165.9	2.60487e-07	0.898958	0.547068	0.976251	0.918413	0.942291	1.59246	1.16922	1.67879	1.10796	0.970948	51156.2	52.4952	0.102598	1.06279	0.943995	0.396289	37.2876	79
B v M	CM10	18000 Da	FT	60	51212.8	51159.9	2.28641e-06	0.847475	0.613046	0.976251	0.918413	0.942291	1.59246	1.16922	1.67879	1.10796	0.970948	51152.3	50.1509	0.0980278	1.17859	1.01778	0.472904	40.1246	67
H v Mearly	CM10	18000 Da	FT	60	51212.8	51165.6	0.00771256	0.828125	0.785492	0.976251	0.918413	0.942291	1.59246	1.16922	1.67879	1.10796	0.970948	51156.3	45.2891	0.0885149	0.939911	0.926628	0.184048	19.5814	70
BP#1 v BP#2	CM10	18000 Da	FT	60	51212.8	51162.4	0.0160372	0.374699	1.14111	0.976251	0.918413	0.942291	1.59246	1.16922	1.67879	1.10796	0.970948	51153.8	47.1365	0.0921311	1.05148	0.972858	0.379342	36.0769	131
H v M	CM10	18000 Da	FT	61	53295.9	53326.9	6.51395e-08	0.872869	0.450772	0.135565	0.115443	0.12375	0.2561	0.175194	0.274227	0.159203	0.127118	53295.9	209.417	0.392703	0.151425	0.132068	0.090535	59.7887	86
H+B v M	CM10	18000 Da	FT	61	53295.9	53331.5	1.55535e-07	0.847998	0.483211	0.135565	0.115443	0.12375	0.2561	0.175194	0.274227	0.159203	0.127118	53295.9	210.393	0.3945	0.145977	0.134332	0.0821014	56.2427	131
H v Mlate	CM10	18000 Da	FT	61	53295.9	53335.4	3.87496e-07	0.883333	0.420975	0.135565	0.115443	0.12375	0.2561	0.175194	0.274227	0.159203	0.127118	53295.9	208.792	0.39147	0.145592	0.130199	0.0853193	58.6018	79
B v M	CM10	18000 Da	FT	61	53295.9	53330.9	4.39913e-05	0.808081	0.529346	0.135565	0.115443	0.12375	0.2561	0.175194	0.274227	0.159203	0.127118	53295.9	200.504	0.375962	0.175144	0.155253	0.100352	57.2967	67
H v Mearly	CM10	18000 Da	FT	61	53295.9	53322.6	0.0234643	0.71875	0.658942	0.135565	0.115443	0.12375	0.2561	0.175194	0.274227	0.159203	0.127118	53295.9	222.705	0.417655	0.120564	0.124825	0.0444186	36.8422	70
BP#1 v BP#2	CM10	18000 Da	FT	61	53295.9	53331.5	0.026667	0.393458	1.2524	0.135565	0.115443	0.12375	0.2561	0.175194	0.274227	0.159203	0.127118	53295.9	210.393	0.3945	0.145977	0.134332	0.0821014	56.2427	131
BP#1 v BP#2	CM10	19000 Da	S2	43	56480.8	57434.3	8.38998e-08	0.765633	0.781187	4.29006	5.38733	4.93433	3.50538	4.09329	3.40674	4.20844	5.38723	57425.5	67.1147	0.116855	4.69435	4.98763	1.41447	30.1314	131
H v M	CM10	19000 Da	S2	43	56480.8	57430.3	2.26157e-07	0.142045	1.53688	4.29006	5.38733	4.93433	3.50538	4.09329	3.40674	4.20844	5.38723	57420.2	68.6677	0.119567	4.9059	5.0917	1.37194	27.9651	86
H v Mlate	CM10	19000 Da	S2	43	56480.8	57430.3	6.79535e-06	0.15625	1.58137	4.29006	5.38733	4.93433	3.50538	4.09329	3.40674	4.20844	5.38723	57418.8	70.6333	0.12299	5.01127	5.17041	1.33448	26.6296	79
H+B v M	CM10	19000 Da	S2	43	56480.8	57434.3	1.72592e-05	0.224354	1.40764	4.29006	5.38733	4.93433	3.50538	4.09329	3.40674	4.20844	5.38723	57425.5	67.1147	0.116855	4.69435	4.98763	1.41447	30.1314	131
H v Mearly	CM10	19000 Da	S2	43	56480.8	57422.5	0.00599017	0.171875	1.31614	4.29006	5.38733	4.93433	3.50538	4.09329	3.40674	4.20844	5.38723	57414.3	48.7388	0.0848776	5.27642	5.33599	1.01486	19.2338	70
B v M	CM10	19000 Da	S2	43	56480.8	57445.2	0.0194678	0.346465	1.22385	4.29006	5.38733	4.93433	3.50538	4.09329	3.40674	4.20844	5.38723	57431.2	78.9014	0.137351	4.0324	4.47467	1.46926	36.4364	67
H v Mlate	IMAC30	19000 Da	S4	39	75809	75550.6	2.44696e-06	0.125	1.64619	3.07957	3.29424	3.20562	2.34797	3.30589	2.00113	2.93867	3.23685	75545.1	403.154	0.533621	3.04871	3.18838	0.798662	26.1967	79
H v M	IMAC30	19000 Da	S4	39	75809	75569.5	4.74364e-05	0.214489	1.40302	3.07957	3.29424	3.20562	2.34797	3.30589	2.00113	2.93867	3.23685	75556.2	427.678	0.56594	3.05217	3.19462	0.785825	25.7464	86
H+B v M	IMAC30	19000 Da	S4	39	75809	75550.1	7.33349e-05	0.246038	1.36527	3.07957	3.29424	3.20562	2.34797	3.30589	2.00113	2.93867	3.23685	75527.3	388.959	0.514836	3.06158	3.20086	0.738566	24.1236	131
B v M	IMAC30	19000 Da	S4	39	75809	75605.6	0.0018657	0.280808	1.31159	3.07957	3.29424	3.20562	2.34797	3.30589	2.00113	2.93867	3.23685	75538.3	455.165	0.602026	2.83935	2.95697	0.818418	28.8242	67
BP#1 v BP#2	IMAC30	19000 Da	S4	39	75809	75550.1	0.00434077	0.631073	0.907882	3.07957	3.29424	3.20562	2.34797	3.30589	2.00113	2.93867	3.23685	75527.3	388.959	0.514836	3.06158	3.20086	0.738566	24.1236	131
H v Mearly	IMAC30	19000 Da	S4	39	75809	75497	0.949815	0.5	0.996478	3.07957	3.29424	3.20562	2.34797	3.30589	2.00113	2.93867	3.23685	75524.2	290.71	0.385062	3.29524	3.25502	0.547997	16.6299	70
H v Mlate	CM10	19000 Da	S3	58	79220.7	79265.5	6.00791e-05	0.197396	1.31762	3.69821	3.75237	3.73001	3.10056	3.86409	2.84784	3.53417	3.75282	79275.2	145.12	0.183081	3.58063	3.56308	0.752547	21.0172	79
H+B v M	CM10	19000 Da	S3	58	79220.7	79254.4	0.000428491	0.284195	1.20301	3.69821	3.75237	3.73001	3.10056	3.86409	2.84784	3.53417	3.75282	79265.8	145.159	0.183156	3.6243	3.71758	0.688046	18.9842	131
H v M	CM10	19000 Da	S3	58	79220.7	79259.8	0.0010525	0.293324	1.21022	3.69821	3.75237	3.73001	3.10056	3.86409	2.84784	3.53417	3.75282	79275.3	151.849	0.191584	3.58563	3.60561	0.742906	20.719	86
B v M	CM10	19000 Da	S3	58	79220.7	79241.8	0.00129256	0.24899	1.19276	3.69821	3.75237	3.73001	3.10056	3.86409	2.84784	3.53417	3.75282	79263.9	157.53	0.198797	3.50196	3.6217	0.731661	20.8929	67
BP#1 v BP#2	CM10	19000 Da	S3	58	79220.7	79254.4	0.164915	0.559283	0.941736	3.69821	3.75237	3.73001	3.10056	3.86409	2.84784	3.53417	3.75282	79265.8	145.159	0.183156	3.6243	3.71758	0.688046	18.9842	131
H v Mearly	CM10	19000 Da	S3	58	79220.7	79267.6	0.644404	0.572917	0.971087	3.69821	3.75237	3.73001	3.10056	3.86409	2.84784	3.53417	3.75282	79274.6	128.626	0.162268	3.76195	3.83295	0.600383	15.9594	70
H v Mlate	IMAC30	19000 Da	S4	40	80640.9	80725.4	5.05481e-06	0.125	1.89013	2.13001	2.41453	2.29707	1.56595	2.31085	1.27744	2.04479	2.35893	80705.2	208.994	0.258896	2.19862	2.36137	0.84157	38.2771	79
H v M	IMAC30	19000 Da	S4	40	80640.9	80711.2	2.27364e-05	0.190341	1.54189	2.13001	2.41453	2.29707	1.56595	2.31085	1.27744	2.04479	2.35893	80667.7	211.823	0.262445	2.19745	2.33929	0.818779	37.2604	86
H+B v M	IMAC30	19000 Da	S4	40	80640.9	80669.3	6.78591e-05	0.235196	1.46688	2.13001	2.41453	2.29707	1.56595	2.31085	1.27744	2.04479	2.35893	80640.9	220.414	0.273232	2.17428	2.22182	0.797617	36.6841	131
BP#1 v BP#2	IMAC30	19000 Da	S4	40	80640.9	80669.3	7.19317e-05	0.709355	0.866831	2.13001	2.41453	2.29707	1.56595	2.31085	1.27744	2.04479	2.35893	80640.9	220.414	0.273232	2.17428	2.22182	0.797617	36.6841	131
B v M	IMAC30	19000 Da	S4	40	80640.9	80612.5	0.00345675	0.267677	1.3602	2.13001	2.41453	2.29707	1.56595	2.31085	1.27744	2.04479	2.35893	80640.9	216.979	0.269163	1.9448	2.05156	0.800584	41.1654	67
H v Mearly	IMAC30	19000 Da	S4	40	80640.9	80712.4	0.462776	0.463542	1.04487	2.13001	2.41453	2.29707	1.56595	2.31085	1.27744	2.04479	2.35893	80678.1	214.378	0.265607	2.40564	2.55064	0.705118	29.3111	70
BP#1 v BP#2	CM10	19000 Da	S2	47	86918.7	86757.2	9.30333e-08	0.771886	0.706293	1.04009	1.45819	1.28558	0.811608	0.844245	0.83012	1.02951	1.45762	86761.7	189.867	0.218849	1.20598	1.25236	0.505345	41.9031	131
H v M	CM10	19000 Da	S2	47	86918.7	86766.9	2.14468e-07	0.154119	1.79667	1.04009	1.45819	1.28558	0.811608	0.844245	0.83012	1.02951	1.45762	86754.4	175.083	0.201786	1.29279	1.32269	0.482164	37.2964	86
H v Mlate	CM10	19000 Da	S2	47	86918.7	86770.7	1.28585e-05	0.15625	1.75661	1.04009	1.45819	1.28558	0.811608	0.844245	0.83012	1.02951	1.45762	86754.4	177.443	0.204497	1.33894	1.38013	0.462158	34.5167	79
H+B v M	CM10	19000 Da	S2	47	86918.7	86757.2	2.60705e-05	0.224354	1.58399	1.04009	1.45819	1.28558	0.811608	0.844245	0.83012	1.02951	1.45762	86761.7	189.867	0.218849	1.20598	1.25236	0.505345	41.9031	131
H v Mearly	CM10	19000 Da	S2	47	86918.7	86745.2	0.00269915	0.171875	1.72722	1.04009	1.45819	1.28558	0.811608	0.844245	0.83012	1.02951	1.45762	86748.8	145.244	0.167438	1.40557	1.44421	0.417437	29.6988	70
B v M	CM10	19000 Da	S2	47	86918.7	86766	0.0337679	0.333333	1.28152	1.04009	1.45819	1.28558	0.811608	0.844245	0.83012	1.02951	1.45762	86776.8	225.58	0.259986	0.965065	1.03128	0.493856	51.1733	67
H v M	CM10	18000 Da	FT	71	94543.8	94545.7	2.65039e-07	0.129972	1.60154	0.795123	0.933806	0.876552	0.583068	0.751428	0.526684	0.778723	0.896481	94518.2	104.509	0.110538	0.844082	0.836377	0.260197	30.826	86
H v Mlate	CM10	18000 Da	FT	71	94543.8	94546.8	2.60162e-06	0.125	1.77299	0.795123	0.933806	0.876552	0.583068	0.751428	0.526684	0.778723	0.896481	94522.1	101.391	0.107239	0.856504	0.856592	0.265047	30.9452	79
H+B v M	CM10	18000 Da	FT	71	94543.8	94532.1	4.23742e-06	0.213511	1.50334	0.795123	0.933806	0.876552	0.583068	0.751428	0.526684	0.778723	0.896481	94513	96.031	0.101586	0.827264	0.816901	0.251872	30.4464	131
B v M	CM10	18000 Da	FT	71	94543.8	94514.6	0.00243979	0.254545	1.36369	0.795123	0.933806	0.876552	0.583068	0.751428	0.526684	0.778723	0.896481	94499	89.8077	0.09502	0.725493	0.758943	0.253133	34.8912	67
BP#1 v BP#2	CM10	18000 Da	FT	71	94543.8	94532.1	0.0128624	0.609307	0.868644	0.795123	0.933806	0.876552	0.583068	0.751428	0.526684	0.778723	0.896481	94513	96.031	0.101586	0.827264	0.816901	0.251872	30.4464	131
H v Mearly	CM10	18000 Da	FT	71	94543.8	94551.4	0.0187882	0.244792	1.24271	0.795123	0.933806	0.876552	0.583068	0.751428	0.526684	0.778723	0.896481	94524.7	101.893	0.107764	0.918174	0.889181	0.201828	21.9815	70
H v M	CM10	19000 Da	S1	42	101711	102093	2.26157e-07	0.860795	0.659483	0.464793	0.421608	0.439437	0.639301	0.514213	0.657414	0.515511	0.412387	102124	460.26	0.450823	0.477297	0.441238	0.152353	31.9199	86
BP#1 v BP#2	CM10	19000 Da	S1	42	101711	102162	2.50306e-07	0.243386	1.25007	0.464793	0.421608	0.439437	0.639301	0.514213	0.657414	0.515511	0.412387	102182	458.058	0.448364	0.473002	0.441768	0.146816	31.0393	131
H+B v M	CM10	19000 Da	S1	42	101711	102162	6.52579e-07	0.826314	0.687371	0.464793	0.421608	0.439437	0.639301	0.514213	0.657414	0.515511	0.412387	102182	458.058	0.448364	0.473002	0.441768	0.146816	31.0393	131
H v Mlate	CM10	19000 Da	S1	42	101711	102105	1.58666e-06	0.883333	0.641313	0.464793	0.421608	0.439437	0.639301	0.514213	0.657414	0.515511	0.412387	102125	464.575	0.454996	0.466381	0.439254	0.139074	29.8198	79
B v M	CM10	19000 Da	S1	42	101711	102225	0.00014176	0.781818	0.727034	0.464793	0.421608	0.439437	0.639301	0.514213	0.657414	0.515511	0.412387	102225	432.622	0.423206	0.522094	0.463066	0.179577	34.3956	67
H v Mearly	CM10	19000 Da	S1	42	101711	102091	0.0247803	0.71875	0.81991	0.464793	0.421608	0.439437	0.639301	0.514213	0.657414	0.515511	0.412387	102124	469.504	0.459889	0.429546	0.432058	0.0786083	18.3003	70
BP#1 v BP#2	CM10	19000 Da	S2	52	116137	116281	3.13094e-07	0.753127	0.632053	0.33655	0.498092	0.4314	0.2507	0.240011	0.266559	0.323439	0.511727	116302	298.864	0.257018	0.401054	0.409296	0.209481	52.2326	131
H v M	CM10	19000 Da	S2	52	116137	116259	2.12721e-06	0.178267	1.9868	0.33655	0.498092	0.4314	0.2507	0.240011	0.266559	0.323439	0.511727	116264	302.723	0.260386	0.434805	0.424361	0.209704	48.2293	86
H v Mlate	CM10	19000 Da	S2	52	116137	116263	0.000124293	0.21875	1.8686	0.33655	0.498092	0.4314	0.2507	0.240011	0.266559	0.323439	0.511727	116287	311.839	0.26822	0.45413	0.432829	0.20437	45.0025	79
H+B v M	CM10	19000 Da	S2	52	116137	116281	0.000145307	0.267723	1.72078	0.33655	0.498092	0.4314	0.2507	0.240011	0.266559	0.323439	0.511727	116302	298.864	0.257018	0.401054	0.409296	0.209481	52.2326	131
H v Mearly	CM10	19000 Da	S2	52	116137	116246	0.0033126	0.171875	2.07528	0.33655	0.498092	0.4314	0.2507	0.240011	0.266559	0.323439	0.511727	116280	262.671	0.225962	0.47597	0.480797	0.196474	41.2786	70
B v M	CM10	19000 Da	S2	52	116137	116314	0.0654082	0.372727	1.34244	0.33655	0.498092	0.4314	0.2507	0.240011	0.266559	0.323439	0.511727	116293	323.036	0.277727	0.30836	0.309773	0.187613	60.842	67
H v M	CM10	18000 Da	FT	75	117380	117478	2.66016e-08	0.897017	0.415185	0.117808	0.100108	0.107415	0.241117	0.139525	0.267623	0.142296	0.11215	117479	236.904	0.201658	0.13618	0.111469	0.0853462	62.6715	86
H+B v M	CM10	18000 Da	FT	75	117380	117472	3.33345e-08	0.847998	0.445491	0.117808	0.100108	0.107415	0.241117	0.139525	0.267623	0.142296	0.11215	117487	223.718	0.190443	0.129869	0.111535	0.0754863	58.125	131
H v Mlate	CM10	18000 Da	FT	75	117380	117468	1.62766e-07	0.914583	0.374064	0.117808	0.100108	0.107415	0.241117	0.139525	0.267623	0.142296	0.11215	117475	238.958	0.203425	0.131915	0.108777	0.0806732	61.1556	79
B v M	CM10	18000 Da	FT	75	117380	117478	7.72619e-06	0.821212	0.488592	0.117808	0.100108	0.107415	0.241117	0.139525	0.267623	0.142296	0.11215	117500	197.259	0.167912	0.158297	0.123264	0.0942609	59.5468	67
BP#1 v BP#2	CM10	18000 Da	FT	75	117380	117472	0.0179822	0.374699	1.2688	0.117808	0.100108	0.107415	0.241117	0.139525	0.267623	0.142296	0.11215	117487	223.718	0.190443	0.129869	0.111535	0.0754863	58.125	131
H v Mearly	CM10	18000 Da	FT	75	117380	117477	0.0198735	0.791667	0.717495	0.117808	0.100108	0.107415	0.241117	0.139525	0.267623	0.142296	0.11215	117472	247.89	0.211011	0.103487	0.102297	0.0298812	28.8745	70
H+B v M	CM10	18000 Da	FT	76	123153	123153	1.92813e-05	0.224354	1.46603	0.110089	0.116964	0.114126	0.0778469	0.102499	0.0704739	0.10444	0.113156	123153	79.8961	0.0648756	0.108033	0.106135	0.0379527	35.1306	131
H v M	CM10	18000 Da	FT	76	123153	123147	2.59382e-05	0.202415	1.50249	0.110089	0.116964	0.114126	0.0778469	0.102499	0.0704739	0.10444	0.113156	123153	79.5106	0.0645655	0.106957	0.103163	0.0406864	38.0399	86
H v Mlate	CM10	18000 Da	FT	76	123153	123147	2.66915e-05	0.140625	1.65968	0.110089	0.116964	0.114126	0.0778469	0.102499	0.0704739	0.10444	0.113156	123153	82.9819	0.0673846	0.108137	0.107214	0.0413716	38.2586	79
B v M	CM10	18000 Da	FT	76	123153	123160	0.000328833	0.228283	1.41417	0.110089	0.116964	0.114126	0.0778469	0.102499	0.0704739	0.10444	0.113156	123153	65.8917	0.0535009	0.0995019	0.097248	0.0349954	35.1706	67
BP#1 v BP#2	CM10	18000 Da	FT	76	123153	123153	0.160689	0.599808	0.922973	0.110089	0.116964	0.114126	0.0778469	0.102499	0.0704739	0.10444	0.113156	123153	79.8961	0.0648756	0.108033	0.106135	0.0379527	35.1306	131
H v Mearly	CM10	18000 Da	FT	76	123153	123146	0.223675	0.354167	1.14113	0.110089	0.116964	0.114126	0.0778469	0.102499	0.0704739	0.10444	0.113156	123153	88.1934	0.0716169	0.115724	0.111922	0.0380983	32.9216	70
H v M	CM10	18000 Da	FT	81	175448	174542	2.94467e-07	0.154119	1.94583	0.0495112	0.0563981	0.0535549	0.0289841	0.0441908	0.0240322	0.0480862	0.0513425	174553	612.461	0.350895	0.0493852	0.0524018	0.0195163	39.5185	86
H v Mlate	CM10	18000 Da	FT	81	175448	174558	6.95916e-07	0.109375	2.34678	0.0495112	0.0563981	0.0535549	0.0289841	0.0441908	0.0240322	0.0480862	0.0513425	174594	628.674	0.360152	0.0502527	0.0538233	0.0195326	38.8688	79
H+B v M	CM10	18000 Da	FT	81	175448	174505	1.08009e-06	0.191827	1.84773	0.0495112	0.0563981	0.0535549	0.0289841	0.0441908	0.0240322	0.0480862	0.0513425	174474	635.322	0.364071	0.0494285	0.0501174	0.0192196	38.8837	131
B v M	CM10	18000 Da	FT	81	175448	174443	0.000253979	0.228283	1.70822	0.0495112	0.0563981	0.0535549	0.0289841	0.0441908	0.0240322	0.0480862	0.0513425	174458	669.949	0.384051	0.042771	0.0410968	0.0209265	48.9269	67
H v Mearly	CM10	18000 Da	FT	81	175448	174551	0.0618767	0.244792	1.27624	0.0495112	0.0563981	0.0535549	0.0289841	0.0441908	0.0240322	0.0480862	0.0513425	174465	582.292	0.333595	0.0553518	0.0563951	0.0146737	26.5099	70
BP#1 v BP#2	CM10	18000 Da	FT	81	175448	174505	0.4686	0.537278	0.936576	0.0495112	0.0563981	0.0535549	0.0289841	0.0441908	0.0240322	0.0480862	0.0513425	174474	635.322	0.364071	0.0494285	0.0501174	0.0192196	38.8837	131
H v M	CM10	18000 Da	FT	82	184620	184644	3.10341e-07	0.860795	0.29384	0.0106173	0.00751166	0.00879381	0.0255638	0.014551	0.0274682	0.013432	0.00901229	184620	638.687	0.345901	0.0121296	0.00894906	0.0117442	96.822	86
H+B v M	CM10	18000 Da	FT	82	184620	184653	4.44466e-07	0.815471	0.343995	0.0106173	0.00751166	0.00879381	0.0255638	0.014551	0.0274682	0.013432	0.00901229	184620	596.57	0.323076	0.0116101	0.00931371	0.0105339	90.7302	131
H v Mlate	CM10	18000 Da	FT	82	184620	184649	1.31482e-06	0.867708	0.273468	0.0106173	0.00751166	0.00879381	0.0255638	0.014551	0.0274682	0.013432	0.00901229	184620	642.863	0.348153	0.0113009	0.00858327	0.0105372	93.2424	79
B v M	CM10	18000 Da	FT	82	184620	184618	5.22345e-05	0.794949	0.415327	0.0106173	0.00751166	0.00879381	0.0255638	0.014551	0.0274682	0.013432	0.00901229	184620	550.5	0.298184	0.0155251	0.0114163	0.0128426	82.7215	67
BP#1 v BP#2	CM10	18000 Da	FT	82	184620	184653	0.0216846	0.387205	1.49041	0.0106173	0.00751166	0.00879381	0.0255638	0.014551	0.0274682	0.013432	0.00901229	184620	596.57	0.323076	0.0116101	0.00931371	0.0105339	90.7302	131
H v Mearly	CM10	18000 Da	FT	82	184620	184689	0.0397831	0.71875	0.516228	0.0106173	0.00751166	0.00879381	0.0255638	0.014551	0.0274682	0.013432	0.00901229	184620	639.008	0.345991	0.00811503	0.00787515	0.00550075	67.7846	70
H v Mlate	CM10	19000 Da	S2	65	264556	265469	3.52649e-06	0.125	1.87725	0.0281185	0.0270257	0.0274769	0.0177195	0.0283937	0.0143965	0.0256733	0.0260734	265548	1481.89	0.558216	0.0246277	0.0253748	0.00839191	34.075	79
H+B v M	CM10	19000 Da	S2	65	264556	265681	4.70394e-05	0.235196	1.55066	0.0281185	0.0270257	0.0274769	0.0177195	0.0283937	0.0143965	0.0256733	0.0260734	265760	1442.89	0.543092	0.0258382	0.0254666	0.0103715	40.1401	131
H v M	CM10	19000 Da	S2	65	264556	265486	8.51776e-05	0.214489	1.5252	0.0281185	0.0270257	0.0274769	0.0177195	0.0283937	0.0143965	0.0256733	0.0260734	265579	1444.38	0.544052	0.024645	0.0253363	0.00881593	35.7716	86
B v M	CM10	19000 Da	S2	65	264556	265844	0.000423958	0.241414	1.58687	0.0281185	0.0270257	0.0274769	0.0177195	0.0283937	0.0143965	0.0256733	0.0260734	265780	1431.05	0.538303	0.0247039	0.0237375	0.0129451	52.401	67
BP#1 v BP#2	CM10	19000 Da	S2	65	264556	265681	0.764746	0.512266	0.984657	0.0281185	0.0270257	0.0274769	0.0177195	0.0283937	0.0143965	0.0256733	0.0260734	265760	1442.89	0.543092	0.0258382	0.0254666	0.0103715	40.1401	131
H v Mearly	CM10	19000 Da	S2	65	264556	265532	0.899829	0.5	0.951821	0.0281185	0.0270257	0.0274769	0.0177195	0.0283937	0.0143965	0.0256733	0.0260734	265681	1412.1	0.531798	0.027143	0.0266499	0.00695761	25.6332	70
H v M	CM10	19000 Da	S2	67	295826	295813	5.16315e-05	0.226562	1.73551	0.0134013	0.0158922	0.0148639	0.00915708	0.0103889	0.00891583	0.0126455	0.0157021	295826	1234.56	0.417345	0.0141693	0.0146147	0.00649184	45.8164	86
H+B v M	CM10	19000 Da	S2	67	295826	295845	0.000261034	0.267723	1.62321	0.0134013	0.0158922	0.0148639	0.00915708	0.0103889	0.00891583	0.0126455	0.0157021	295826	1086.11	0.367121	0.0139055	0.0140406	0.00621923	44.7251	131
H v Mlate	CM10	19000 Da	S2	67	295826	295815	0.000385231	0.234375	1.78247	0.0134013	0.0158922	0.0148639	0.00915708	0.0103889	0.00891583	0.0126455	0.0157021	295826	1258.61	0.425473	0.0145676	0.014911	0.00645532	44.313	79
BP#1 v BP#2	CM10	19000 Da	S2	67	295826	295845	0.00391407	0.656085	0.805334	0.0134013	0.0158922	0.0148639	0.00915708	0.0103889	0.00891583	0.0126455	0.0157021	295826	1086.11	0.367121	0.0139055	0.0140406	0.00621923	44.7251	131
B v M	CM10	19000 Da	S2	67	295826	295783	0.0140254	0.320202	1.46349	0.0134013	0.0158922	0.0148639	0.00915708	0.0103889	0.00891583	0.0126455	0.0157021	295826	799.259	0.270218	0.0120077	0.0119845	0.00599561	49.9314	67
H v Mearly	CM10	19000 Da	S2	67	295826	295885	0.0440058	0.28125	1.52973	0.0134013	0.0158922	0.0148639	0.00915708	0.0103889	0.00891583	0.0126455	0.0157021	295826	1296.07	0.438031	0.0154205	0.0158163	0.00600045	38.9122	70
							P<0.000041	<0.2 or > 0.8
							P>0.000041

## Sheet: 3.2 Selected peaks (88 peaks)
Bioprocessor	Patient ID	Group	Stage	E-2910	E-3445	E-4464	E-4629	E-5066	E-8678	E-11461	E-11464	E-11696	E-11701	E-11702	E-11708	E-11724	E-13738	E-13756	E-13960	E-13986	E-14056	E-14083	E-17095	E-17230	E-18001	E-21497	E-21681	E-21713	E-21807	E-25620	E-35763	E-39411	E-41955	E-43409	E-43429	E-44662	E-47286	E-51212	E-53295	E-94543	E-117379	E-123153	E-175447	E-184619	S-5960	S-5997	S-11239	S-11372	S-11407
0	100005	B	B	1.84151	5.02772	2.0815	1.90563	0.773136	2.03035	0.539627	0.269841	1.4097	0.34161	0.523296	2.98285	1.42729	22.0291	43.2417	14.6159	12.9404	14.094	11.996	0.235721	0.530984	0.0917655	2.22555	0.42866	3.25453	2.14886	0.425266	0.755415	0.279672	0.349968	5.72389	3.75855	1.73894	0.340529	0.986283	0.164354	0.559861	0.124353	0.097248	0.0353934	0.0116514	4.25235	3.0923	0.804735	2.8331	0.0608054
0	100020	B	B	2.11583	3.33356	1.76057	1.60057	1.53283	2.85596	0.197382	0.329659	0.758888	0.645775	0.397463	3.37541	1.37629	19.9226	41.9005	13.6345	10.7784	13.2371	10.379	0.54216	0.901997	0.149789	1.74893	0.350537	2.02887	1.5995	0.183989	0.87415	0.222797	0.368423	3.00656	3	1.15707	0.499807	0.964893	0.130492	0.794182	0.105985	0.0979012	0.0353066	0.00783455	2.71243	2.993	0.694726	1.87525	0.114327
0	100101	B	B	4.1562	3.46008	1.9416	1.5714	1.48086	2.29222	0.313626	0.392003	1.17774	0.534475	0.574516	4.18231	1.28673	23.6986	43.3846	12.9254	9.95855	12.9746	12.0334	0.500218	0.954722	0.154348	1.46253	0.348303	1.74953	1.30133	0.397689	0.79978	0.225683	0.325247	2.87136	2.60419	1.3693	0.329521	1.01646	0.222842	0.532138	0.128006	0.0894133	0.0395023	0.0075674	2.28704	3.06466	0.917409	1.88137	0.196432
0	100111	B	B	1.89863	5.82464	1.41585	1.37803	0.924785	1.62804	0.857879	0.428309	1.7461	0.507908	0.471944	3.80186	1.56826	22.8176	54.9855	17.3938	13.1806	18.8937	16.0496	0.402301	0.622045	0.0910068	5.08543	0.746062	4.28136	2.88343	0.148775	0.73652	0.230517	0.536182	7.13431	10.1045	2.47748	0.611776	0.977887	0.115888	0.980074	0.104773	0.0966862	0.057523	0.0108051	3.31755	2.72563	0.641683	1.89548	0.0937045
0	100117	B	B	3.58618	3.50414	1.74407	1.44288	2.30467	1.83263	0.3615	0.439385	1.07825	0.703391	0.625847	2.7959	1.18751	27.5266	50.5893	13.3414	11.4696	12.7452	11.1952	0.313506	0.753741	0.147565	1.36387	0.286486	1.05109	0.821417	0.207583	0.378389	0.265992	0.292907	1.88793	2.55976	0.78448	0.460287	1.02108	0.208078	0.663293	0.12996	0.0781563	0.0232843	0.0180448	3.10323	4.12936	0.928562	1.75381	0.0467998
0	100142	B	B	1.99163	5.03177	2.83131	1.74571	1.31093	1.84043	1.50565	0.350917	2.84151	0.534585	0.452475	3.60141	0.805942	20.3826	39.3357	18.8502	16.7474	21.1561	16.39	0.28522	0.376871	0.0653938	2.56888	0.534573	3.64495	2.53876	0.173024	1.14336	0.186705	0.455918	6.23215	4.22249	2.02725	0.449986	0.768613	0.134332	0.914881	0.095185	0.11855	0.069396	0.010949	2.15713	1.50263	0.545299	1.76498	0.0254642
0	100158	B	B	2.11095	4.67897	2.00365	2.00193	1.11258	2.17499	0.396107	0.435969	1.14801	0.353934	0.360709	2.34592	1.20864	20.107	33.3026	19.4336	14.2112	13.7722	12.5028	0.501508	0.827533	0.119975	0.863167	0.193152	1.27177	1.07844	0.178668	1.08707	0.286964	0.437394	1.79605	1.48816	1.00075	0.457476	0.911921	0.161667	0.797074	0.141597	0.0587561	0.0582329	0.0163875	1.6297	1.46114	0.528387	1.57635	0.0951709
0	100179	B	B	2.89646	4.65985	2.30978	1.66104	1.01964	2.34993	0.677107	0.384372	1.5623	0.439578	0.592581	4.38205	1.37315	21.4003	44.6768	14.0025	10.8006	13.0376	12.0846	0.545497	0.951837	0.171323	2.29106	0.630791	3.6406	2.53115	0.249449	0.922856	0.184547	0.390852	6.18599	4.55632	2.23641	0.461289	0.903887	0.155188	0.758943	0.118288	0.123335	0.0474589	0.00381737	2.88875	2.50726	0.700206	1.8929	0.119549
0	100182	B	B	3.03488	5.53663	2.4524	2.03832	1.30257	2.01755	0.672527	0.375145	1.57005	0.59439	0.497543	4.59389	1.63099	22.1213	43.6149	17.2607	14.0847	18.3364	15.4066	0.494126	0.695545	0.117132	2.8202	1.02171	5.34339	3.6543	0.191631	1.61338	0.180733	0.448953	8.20885	4.91296	2.80696	0.576348	0.960075	0.141154	0.937227	0.147025	0.111647	0.0405956	0.0174791	2.87079	1.72692	0.45633	1.60311	0.0969291
0	100212	B	B	1.5761	4.40189	1.8165	2.3573	1.12462	2.25262	0.390512	0.225588	1.01143	0.824813	0.508799	3.23256	1.78182	23.7825	48.1324	14.7629	11.857	13.3005	13.9063	0.44341	0.791072	0.170155	2.68228	0.681894	3.80976	2.48961	0.17032	1.15642	0.274	0.308495	6.58834	4.69985	2.07981	0.253718	0.687178	0.104362	0.383221	0.0810074	0.118341	0.0293144	0.0108203	8.10306	1.41827	1.20839	2.97434	0.0755706
0	100260	B	B	2.16815	3.3157	2.41533	2.60481	0.470419	1.73718	0.69587	0.368159	1.15083	0.383578	0.691083	4.11746	1.49832	19.3537	28.0866	15.135	10.3985	9.94761	9.60606	0.268533	0.599888	0.125631	2.13289	0.498179	2.57986	1.88191	0.28073	0.764426	0.290925	0.284772	4.46887	3.98928	1.73615	0.283109	1.07686	0.195194	0.520074	0.149928	0.111579	0.0327825	0.0108901	3.48515	4.54801	1.26495	2.09168	0.034611
0	100270	B	B	1.39854	6.38122	2.09346	2.39172	0.940905	1.77704	0.956161	0.392189	1.88756	0.508894	0.550341	6.83721	1.30201	16.0799	29.6219	10.8085	8.81322	11.3185	10.5834	0.261774	0.442862	0.0628231	2.55434	0.602924	3.92292	2.89928	0.252845	1.55795	0.369467	0.326974	6.6589	4.35292	2.29231	0.302889	1.16821	0.192504	0.478181	0.123696	0.131684	0.0342734	0.00926654	2.85151	3.19131	1.23175	2.16091	0.0888812
0	100479	B	B	3.16847	3.66843	2.48474	2.25151	0.904027	2.32016	0.426397	0.401062	2.7308	0.405584	1.14663	5.13836	1.97271	24.9801	45.1546	13.9151	11.6707	14.2416	12.4979	0.387758	0.768182	0.111942	1.26342	0.302345	1.71177	1.38315	0.234774	0.654705	0.216975	0.366786	2.4732	1.8435	1.05937	0.425149	0.999184	0.139856	0.711176	0.111964	0.10709	0.0365654	0.00898672	6.94272	6.43527	1.92137	2.46541	0.0620275
0	100603	B	B	1.8653	0.581219	2.22455	2.44943	1.34173	2.04813	0.711515	0.312991	1.38498	1.53149	0.442075	5.03997	1.0786	23.9348	46.9773	14.5758	12.7829	13.2477	11.6622	0.100108	0.407731	0.0535817	3.51959	0.876767	5.23879	3.37335	0.144749	1.33875	0.0947237	0.469556	9.77506	7.77247	2.91382	0.283253	0.815995	0.0598721	0.642592	0.0902344	0.094145	0.0645144	0.00605486	1.3478	1.49691	0.553063	2.0652	0.180159
0	101029	B	B	3.2686	5.10427	2.66853	1.91575	1.18013	1.9126	1.94356	0.653291	4.84928	0.471586	1.066	5.76972	1.68246	20.8434	39.9482	14.075	12.0477	14.3428	12.4453	0.268457	0.49548	0.0667649	2.70024	0.446574	3.3706	2.57058	0.454824	1.123	0.175652	0.272932	5.54453	4.08601	2.17277	0.302346	1.22276	0.165788	0.565335	0.158329	0.104179	0.0364588	0.0249881	5.96851	4.55663	1.12617	2.69358	0.0535895
0	101312	B	B	3.34534	4.75309	2.75531	2.11553	0.873716	1.73063	0.726525	0.316245	2.09892	0.323552	0.632798	3.58831	1.16318	19.0741	33.8136	11.95	10.9006	12.8439	11.1297	0.26986	0.542087	0.0668059	3.56363	0.783587	5.38452	4.19017	0.246513	1.04471	0.251653	0.289423	8.84934	6.11041	2.87518	0.31646	1.12631	0.120641	0.55688	0.146983	0.120809	0.0368395	0.0104979	3.54133	3.37491	0.663931	1.83071	0.0638696
0	102609	B	B	1.60957	6.07176	2.02565	1.34767	1.00013	1.8525	0.473188	0.17193	1.06908	0.253459	0.392232	2.12592	1.53952	19.3931	33.5013	14.5714	14.1968	18.2145	13.502	0.437352	0.687728	0.150092	4.48062	1.1252	7.38459	4.72871	0.290375	1.87217	0.143816	0.316224	12.9592	9.57254	3.4103	0.401747	0.996154	0.195487	0.766818	0.108447	0.0839737	0.0470963	0.021133	6.26672	5.86717	0.536372	4.07819	0.470561
0	102668	B	B	3.84322	4.5324	3.39076	2.71288	0.638969	1.93238	0.83177	0.358785	1.36703	0.557078	0.34615	5.46966	0.962188	21.8093	38.3502	12.5015	10.5016	12.2196	10.7211	0.363331	0.793609	0.132026	2.25264	0.653087	3.79351	2.49826	0.202716	0.976142	0.215156	0.358086	6.09551	4.21153	2.03934	0.330683	0.874604	0.113935	0.657933	0.10189	0.121549	0.0445384	0.00184574	3.28228	4.90994	0.68526	2.75275	0.238562
0	102777	B	B	11.9293	2.77491			1.23826	0.292402	80.4586	28.6479	144.81	0.979455		14.2008	13.0749	2.48293	2.96522	2.21669	2.0348	3.06254	2.35088	0.0929192	0.109404	0.0689317	2.27522	0.307722	2.07184	1.85346		0.570756	1.19755	0.0244366	2.60877	3.29069	1.95783	0.160885	1.87329	0.326364	0.13997	0.298384	0.0788105	0.00892714	0.0359891	8.26661	23.8935	15.3436	16.6311	1.25092
0	102791	B	B	2.82384	3.70503	2.39663	2.12582	0.854726	2.19908	0.760018	0.41386	1.28919	0.389238	0.486613	4.94822	1.70618	18.6224	30.9953	13.4854	11.5572	15.5921	13.5325	0.353811	0.69059	0.143263	4.70094	1.13724	6.72666	4.4389	0.511525	1.39522	0.370365	0.384413	10.3862	8.26238	2.93288	0.479797	1.15306	0.219306	0.8243	0.15358	0.110442	0.0487806	0.00296914	2.62447	3.41371	0.546488	2.95208	0.0567284
0	102796	B	B	2.34028	3.4862	1.94573	1.52335	1.17167	2.38546	0.70391	0.497804	1.43796	0.359045	0.495177	2.76679	1.74103	23.1428	48.7936	17.1702	12.1538	15.7566	14.3463	0.600612	0.645344	0.144995	2.67272	0.736262	5.302	3.57502	0.363403	1.21147	0.321494	0.491543	7.56944	5.12616	2.59507	0.527817	1.00707	0.16766	0.815494	0.11174	0.0994323	0.0641971	0.0107961	3.96015	3.21029	0.708923	2.26987	0.0565299
0	102889	B	B	3.99638	5.19788	1.67316	1.31884	0.853974	1.51659	0.777573	0.675182	2.41427	0.586378	0.795385	5.70964	1.80538	19.5025	38.4935	21.0821	14.8471	14.9309	12.7724	0.368859	0.605735	0.082754	5.11706	1.30624	8.74402	5.5774	0.388132	1.65488	0.21798	0.515134	13.6223	9.16703	4.15016	0.377317	1.11094	0.152988	0.858395	0.169671	0.0224925	0.0643694	0.00741191	2.51185	1.79583	4.46946	2.42436	0.0406705
0	102946	B	B	4.16542	4.45107	2.207	1.60637	0.824057	1.64062	0.907137	0.169665	1.88448	0.759097	0.424576	5.99625	1.09782	18.4065	45.1676	13.8278	11.4085	15.8309	12.8642	0.330333	0.656266	0.116646	3.15878	0.760958	4.88847	3.73747	0.448307	1.3224	0.226009	0.362209	7.19691	5.24886	2.56467	0.454186	1.37277	0.172201	0.816901	0.195771	0.0951695	0.0469796	0.0167055	2.47073	1.9021	0.534635	2.68415	0.0680009
0	103511	B	B	2.76988	5.73067	2.07565	1.77773	0.888371	1.36482	2.85473	0.961465	7.01316	0.326669	1.15165	3.40907	2.23073	12.6043	26.0401	13.5603	14.0492	22.6761	14.7698	0.218053	0.410004	0.0721939	3.08921	0.50676	3.78651	2.79509	0.253431	1.13241	0.266	0.534545	5.36761	4.66996	1.80912	0.628609	1.048	0.163251	1.10228	0.100404	0.141266	0.0670978	0.00379661	3.76709	2.75106	0.404314	2.89827	0.180283
0	103514	B	B	2.99911	7.81574	2.24061	2.09615	0.4412	2.54518	0.288219	0.183975	1.33374	0.371154	0.583073	5.48581	1.33726	21.5823	43.3265	16.3367	12.4935	15.3798	13.4404	0.8334	0.885764	0.171332	2.47515	0.946732	5.66627	3.79675	0.290077	1.85453	0.129049	0.453072	9.25662	5.14312	2.85329	0.432563	1.01778	0.154397	0.80046	0.106644	0.0736209	0.0725006	0.00954071	4.26707	2.49671	0.720363	2.3323	0.154657
0	103517	B	B	3.60308	6.02988	1.1147	1.17223	0.845173	2.4735	0.90748	0.499564	2.56779	0.447226	0.503585	3.77509	1.20577	29.4192	59.8917	23.1335	19.3962	24.4408	21.4019	0.520812	0.714456	0.116746	4.29693	1.36645	8.77648	5.76225	0.158625	2.19037	0.225104	0.67776	13.9773	7.61252	4.10934	0.454261	0.659274	0.0632378	1.10064	0.0681489	0.183009	0.0948549	0.00376704	3.63678	2.32395	0.340186	2.20569	0.0953765
0	103562	B	B	15.777	3.77702	2.44216	1.77772	0.794954	1.26599	3.98826	2.75683	13.0265	0.455421	2.2926	4.70465	3.18927	22.8901	37.0176	22.8707	18.7422	24.5183	19.8886	0.517348	0.591317	0.107388	4.39351	1.19866	6.888	4.66607	0.196738	1.64471	0.436979	0.590843	11.9546	8.06121	3.45092	0.566741	1.1031	0.171403	1.17123	0.107704	0.0903099	0.0720815	0.0114163	2.90812	2.38476	0.859819	3.38324	0.308543
0	103564	B	B	3.07918	3.92729	1.47287	1.21686	0.865756	1.98815	0.910667	0.311416	1.19955	0.399269	0.339725	3.38573	1.08239	30.6736	39.486	31.7913	20.2605	18.278	17.2315	0.535929	0.700034	0.0913837	5.44467	1.46587	8.2667	5.3415	0.146671	1.85146	0.225868	0.603669	14.3215	10.3477	4.06979	0.3765	0.86761	0.0419076	0.855454	0.0838043	0.117486	0.0672193	0.00376914	1.85309	2.52985	0.712476	2.37121	0.111945
0	103585	B	B	3.06587	3.44652	1.90233	1.244	0.703318	2.08342	0.843861	0.194767	0.997942	0.353157	0.220283	3.34103	0.876342	39.8512	52.2558	46.094	29.8407	27.5373	25.1393	0.481806	0.613199	0.0864775	3.14599	1.00377	5.41055	3.51371	0.161225	1.46929	0.210809	0.628968	9.1456	5.25663	2.54002	0.451052	0.814103	0.0579179	1.00427	0.071425	0.115596	0.0634974	0.013125	1.78109	1.89829	0.595379	1.53244	0.0837061
0	103615	B	B	6.46423	4.91137	2.04131	2.07508	0.983193	2.61424	4.41277	1.60654	16.9448	0.457045	2.34109	4.13018	2.34629	24.539	46.9536	18.7766	14.4716	19.159	15.8467	0.552625	0.760547	0.128839	1.75169	0.410658	2.52407	1.99906	0.404798	1.00644	0.242111	0.323721	3.64388	2.87132	1.49942	0.373607	1.03307	0.164728	0.746661	0.115815	0.112527	0.0319372	0.0159303	4.32156	4.07141	1.34731	2.806	0.107009
0	103670	B	B	2.1601	3.90038	2.04329	1.24616	0.77148	2.91142	0.675807	0.504702	1.87814	0.417838	0.323746	3.61753	1.49567	28.4383	65.7336	23.7193	19.0051	23.4275	19.4612	0.626178	0.842675	0.136176	2.73876	0.871972	5.77584	3.81928	0.172874	1.53672	0.29606	0.670647	9.73838	5.30667	2.9589	0.545067	0.629819	0.078537	1.20284	0.0492326	0.0904203	0.0818522	0.0139656	1.94595	1.82104	0.53596	2.38079	0.127004
1	103724	B	B	17.6353	4.03948	8.16678	4.48493	0.773229	1.25262	3.96553	1.28494	6.65625	0.615085	1.20617	8.49476	2.1683	16.5297	37.7445	13.7693	11.9039	13.7223	11.5726	0.301684	0.477911	0.0501013	3.63286	0.361152	3.27372	2.6275	0.518389	1.34773	0.341725	0.154359	3.86451	5.88021	2.21521	0.352599	1.65411	0.251729	0.561517	0.24623	0.0854912	0.00855599	0.0298077	4.73998	2.67547	1.51671	2.02224	0.0273969
1	103778	B	B	5.58586	4.69911	1.74339	1.40285	0.79705	2.64389	1.36644	0.512127	2.40794	0.405107	0.46446	2.90283	1.42509	21.8256	43.8896	19.7232	15.3864	18.231	15.9788	0.620648	0.927539	0.110621	5.02037	1.04153	6.87582	4.37133	0.291098	1.43468	0.294067	0.517649	10.8103	8.74464	3.56048	0.548107	0.873509	0.0558011	1.11829	0.0906754	0.169145	0.0676422	0.000627009	2.50693	1.33231	0.647792	1.68974	0.0624974
1	103877	B	B	1.67732	5.25595	2.23464	2.00035	0.547219	2.13948	0.741425	0.294209	1.08338	0.489893	0.40004	6.27283	1.31776	19.6203	43.1529	15.0633	11.5172	16.3774	14.3112	0.558763	0.850093	0.147872	6.08273	1.2708	7.40914	4.85552	0.347899	2.07396	0.268561	0.349606	11.9239	11.7323	3.56763	0.387013	0.964141	0.124688	0.73748	0.11449	0.0867417	0.0460283	0.0049998	3.4536	2.7579	0.969652	2.34412	0.0718426
1	103974	B	B	4.02584	4.87357	2.04382	1.38837	0.495302	2.94794	0.704189	0.224023	1.14977	0.483528	0.19578	3.32142	0.935596	16.8625	32.878	15.3042	13.4809	17.2058	12.9806	0.682843	0.983551	0.130996	2.75265	0.510735	3.85473	2.75721	0.161586	1.43648	0.261957	0.664048	6.42588	5.97074	2.11794	0.571808	0.698903	0.0249807	1.22933	0.060988	0.137055	0.0862143	0.00393413	1.18953	1.16607	0.656198	2.05616	0.0958614
1	106854	B	B	1.55237	4.82675	2.03963	1.90548	0.649654	2.47466	1.07909	0.229448	1.56498	0.468563	0.354473	4.16241	1.15719	18.3413	39.5951	12.8837	10.6145	14.113	11.8532	0.406155	0.885358	0.170245	4.48445	1.07485	6.2881	4.24118	0.182088	1.49797	0.197258	0.312934	9.92288	8.31702	3.14193	0.377217	0.688091	0.0587063	0.750227	0.0564346	0.165421	0.0347263	0.000282424	3.70377	2.47961	0.567382	2.73481	0.0314665
1	107001	B	B	7.08254	4.1416	2.24603	2.00961	0.854138	2.0697	2.63866	1.05471	5.72198	0.512637	1.27488	5.47154	2.00722	15.1065	26.777	12.3552	11.213	14.0936	11.0978	0.357662	0.622186	0.0484631	4.13456	0.54324	5.06414	3.52094	0.296407	1.27227	0.344288	0.360447	7.84842	7.32041	2.60874	0.46529	1.21111	0.156277	0.843522	0.128793	0.13789	0.0441608	0.01792	4.44444	2.53917	0.668876	1.98817	0.0557382
1	107042	B	B	5.08123	4.30348	2.32122	2.02057	0.866019	2.0513	0.359384	0.457719	1.02798	0.588584	0.376628	2.55128	1.21747	19.6744	39.5206	14.867	12.3876	16.6646	13.6593	0.303665	0.665529	0.103	3.83976	0.999918	4.74718	3.13521	0.182235	1.14325	0.320516	0.425962	7.41642	6.68362	2.45402	0.486311	1.03536	0.155253	0.826918	0.225	0.0877004	0.0341098	0.0150684	2.89548	1.03683	0.53493	0.702629	0.0331827
1	107154	B	B	2.18418	5.79429	1.62157	1.32266	0.465225	2.58165	1.14653	0.29127	2.3553	0.389323	0.427582	5.18988	1.3602	18.3908	42.1711	15.0282	13.0805	16.9854	13.9263	0.480843	0.994751	0.138762	4.84895	1.08043	5.67716	3.6854	0.395618	1.28889	0.18714	0.470972	8.53033	8.5891	2.84475	0.529014	0.980887	0.0751297	0.946308	0.112385	0.138188	0.046725	0.00926196	2.54651	1.4394	0.700865	2.29545	0.0568433
1	107239	B	B	2.12951	4.14735	1.66299	1.23307	0.822271	2.35486	0.931754	0.155891	1.51906	0.402165	0.230974	4.48615	0.866834	24.5412	49.0434	17.4327	16.3099	20.9285	14.3787	0.41111	0.715514	0.0691021	3.01758	0.576523	4.23543	2.74574	0.237558	1.28619	0.193893	0.55945	7.08936	5.85949	2.07659	0.439285	0.491424	0.0240678	1.05304	0.039133	0.186552	0.0659998	0.000889957	2.56045	1.3511	0.64861	1.73805	0.0158152
1	107242	B	B	3.08776	4.76409	2.63626	1.88152	0.637738	1.86255	1.5364	0.549111	2.79587	0.547421	0.495626	7.397	1.67887	19.7983	42.9696	15.2902	14.4224	18.0167	14.8172	0.195758	0.478517	0.0685998	5.92155	0.998413	7.99033	5.4222	0.177724	1.26019	0.219252	0.492744	14.1781	10.9989	3.95019	0.605745	0.894222	0.146851	1.15345	0.08756	0.107191	0.0618839	0.0150716	2.63893	1.87053	0.739506	2.96837	0.045807
1	107250	B	B	2.07002	5.31759	2.01338	1.81598	0.798907	2.22157	1.15237	0.266147	2.10534	0.70662	0.416407	8.60243	1.14614	16.0714	35.0517	13.8998	12.2185	15.8686	14.0621	0.246881	0.567987	0.100093	4.56917	0.841237	6.29349	4.19123	0.391146	1.36511	0.246301	0.365383	9.5204	8.30674	3.16759	0.419712	0.941544	0.133894	0.867672	0.121009	0.101589	0.0465734	0.0151495	3.96889	2.08605	0.438917	2.3673	0.0477677
1	107319	B	B	1.4406	5.05772	2.24269	2.47426	0.82887	1.74496	1.31794	0.258767	2.50055	0.387944	0.570113	4.12951	0.806953	16.3904	42.9806	10.9359	10.0003	10.703	9.65493	0.35667	0.668289	0.119846	2.41037	0.422778	2.89507	2.17826	0.40329	1.15666	0.450202	0.19756	3.9212	3.83815	1.75503	0.220689	0.751335	0.102684	0.486949	0.0848075	0.133601	0.0311347	0.00270482	4.25181	2.75778	0.948956	1.46371	0.0644578
1	107323	B	B	2.58518	6.21027	2.3303	1.45204	1.17068	2.3777	1.31543	0.43631	2.26432	0.800728	0.364954	6.37404	1.01471	16.1002	26.8271	21.7394	17.0624	18.8029	15.0064	0.427962	0.862542	0.134159	3.09128	0.802941	4.68435	3.27606	0.369874	1.08067	0.248505	0.398782	6.6017	5.9238	2.63096	0.480609	0.834001	0.0733556	0.930319	0.0744429	0.161991	0.0410968	0.00236064	2.38798	1.14353	0.576044	2.10047	0.0618552
1	107403	B	B	2.44012	5.65571	1.50864	1.23557	0.725489	1.68466	1.28062	0.206504	1.72392	0.408372	0.309099	3.90945	1.01871	24.2123	58.5464	14.0106	10.9208	11.7401	10.5883	0.397315	0.565412	0.0514241	2.48235	0.487061	3.57149	3.18779	0.15278	1.31591	0.190008	0.438845	4.47586	4.10969	1.78867	0.200175	0.744425	0.06149	0.616748	0.0594237	0.0598139	0.0597824	0.00206488	2.44683	1.9461	0.617631	1.45369	0.0439473
0	101031	H	H	5.13569	3.87568	1.56199	1.33196	0.861591	2.95543	0.847652	0.357704	1.8683	0.529181	0.348959	3.83253	1.64343	19.1985	34.0332	20.0868	15.968	21.0765	17.3106	0.513412	0.710036	0.119773	4.28159	1.01398	6.03888	3.89859	0.370198	1.21829	0.188534	0.578271	10.3214	8.38957	3.20525	0.654423	0.92466	0.0895991	1.27505	0.0978922	0.136741	0.0669952	0.00776335	1.42282	1.60684	0.501634	1.64617	0.0807778
0	101049	H	H	1.99073	4.67879	3.01855	2.05199	0.586818	3.65409	0.932001	0.514309	1.87354	0.584767	0.556804	11.1411	1.2802	8.93272	15.864	20.9325	15.4564	19.3901	14.6488	0.71061	0.786327	0.116511	3.0013	0.698087	4.30549	2.84887	0.252358	0.88157	0.224218	0.442087	7.30101	5.33186	2.37776	0.684046	0.676414	0.100363	1.27094	0.0638587	0.223534	0.086676	0.0132981	2.1965	2.52095	0.608224	1.80798	0.0357774
0	101052	H	H	1.6035	3.47389	2.17461	1.49227	0.96075	2.68409	0.961159	0.361521	2.36071	0.491687	0.409435	5.45762	1.3721	29.2118	52.8756	22.3081	18.4662	22.5246	20.0125	0.435948	0.625872	0.101168	1.81141	0.567094	4.4755	3.19705	0.196892	1.0889	0.270959	0.473086	7.40882	2.93144	2.40147	0.453527	0.880645	0.126189	0.890814	0.0926176	0.0667698	0.0667416	0.00820335	2.35582	1.424	0.480864	2.69037	0.0647661
0	101076	H	H	1.59124	3.93216	2.01653	1.9272	0.889274	1.65219	1.21399	0.589968	2.37394	0.404248	0.56538	3.02061	1.5015	16.07	32.1913	12.3799	11.4055	15.1508	12.5731	0.283133	0.527592	0.0818667	2.69392	0.719132	4.74386	3.32634	0.193541	1.04301	0.262375	0.413672	7.56814	5.06258	2.5837	0.440037	0.972858	0.162396	0.833031	0.117661	0.0933734	0.0513773	0.00636441	2.52269	2.01027	0.678639	1.51905	0.128572
0	101084	H	H	3.88141	4.00728	1.64176	1.57446	0.856866	1.7093	0.997909	0.681517	1.71001	0.441158	0.632278	3.77395	1.48579	19.0032	35.7663	12.2071	11.013	12.9462	11.6029	0.255667	0.444518	0.0699644	2.86384	0.80488	4.35759	2.96036	0.182575	0.947232	0.263146	0.42786	7.34152	5.37189	2.28789	0.435363	0.884762	0.13448	0.78878	0.108777	0.103685	0.0286403	0.00267675	2.31268	2.39771	0.421946	2.1824	0.0490115
0	101143	H	H	1.84995	4.69932	1.90568	1.09235	1.08828	2.731	0.772088	0.298684	1.74497	0.341407	0.321357	2.98041	1.63745	29.591	65.002	21.2298	19.4129	22.2684	17.8945	0.487975	0.693881	0.145311	2.65123	0.984946	6.7976	4.38262	0.354469	1.7743	0.227968	0.649597	10.9552	5.545	3.16543	0.662789	0.708179	0.0726561	1.17285	0.0607313	0.150811	0.0807909	0.00437252	2.38003	2.34876	0.543035	2.31557	0.0594601
0	101169	H	H	5.81255	4.61709	2.32384	1.81852	0.836962	1.92169	1.39144	0.44036	2.21841	0.546395	0.530474	5.44852	2.3936	22.9177	40.0613	18.7608	16.8473	21.8146	19.1261	0.277079	0.308658	0.0786952	5.96943	1.38218	10.4787	6.71715	0.226455	1.95674	0.11708	0.443558	19.991	12.2062	5.00177	0.452504	1.00696	0.0904261	0.856592	0.111404	0.114155	0.0687835	0.00657295	3.00418	1.0972	0.3759	4.61193	0.13159
0	101185	H	H	5.13375	3.6077	2.39609	2.31604	1.18338	2.47789	0.887276	0.28607	1.34727	0.65809	0.345293	3.74406	0.968565	20.4902	27.698	13.4787	11.4723	14.2551	12.7376	0.453194	0.603399	0.0995387	2.92181	0.855008	4.71754	3.24497	0.376781	1.07243	0.246411	0.367848	7.46392	5.70231	2.32475	0.329922	0.870894	0.124735	0.684295	0.089841	0.127671	0.0398688	0.00590731	2.04501	1.98802	0.31386	2.44915	0.0759399
0	101221	H	H	2.05533	5.68964	2.16956	1.84654	0.649868	1.8718	0.94657	0.424387	1.46893	0.398496	0.347682	4.16824	1.20361	23.1396	42.9408	15.4191	13.948	18.3193	15.1877	0.233075	0.541507	0.0890598	4.98136	1.07048	6.48619	4.30368	0.402203	1.23202	0.209249	0.454289	10.4392	9.44068	3.18311	0.467678	0.81738	0.117318	0.901345	0.0883841	0.100208	0.0609899	0.0111678	3.70819	1.96099	0.626658	2.26171	0.0635764
0	101233	H	H	3.42452	4.87203	2.21892	2.29653	1.01377	2.05186	0.723966	0.654718	2.14729	0.463646	0.671247	3.42795	1.76396	22.7321	42.7616	15.2566	12.9606	17.0075	15.0151	0.360991	0.58195	0.101578	2.83968	0.81171	4.49293	3.05417	0.205769	1.1662	0.151532	0.407699	8.54237	5.89748	2.65884	0.396651	1.00421	0.146831	0.737503	0.127455	0.128792	0.0387588	0.0145008	2.43168	1.98495	0.644345	1.8915	0.0284049
0	101269	H	H	1.5906	3.90997	1.72201	1.5034	0.941225	2.70032	0.682704	0.38192	1.31208	0.413822	0.391127	3.5673	1.19827	21.1506	39.9117	14.6117	12.595	16.0783	14.742	0.409309	0.585209	0.0896065	3.47208	0.933766	6.06327	4.00433	0.156062	1.44	0.187254	0.412483	10.1807	6.4227	3.03872	0.371117	0.833834	0.0922916	0.716144	0.0758593	0.107214	0.0539519	0.00259416	3.03249	2.5814	0.663901	1.41894	0.0621537
0	101316	H	H	3.04212	3.17432	2.78289	2.05778	0.899141	2.54378	0.445127	0.35804	1.48346	0.615839	0.388555	3.92047	1.48	21.1157	31.0273	18.3424	17.8754	28.13	19.9549	0.277773	0.569927	0.123152	3.96732	1.79005	8.96425	5.78093	0.205618	1.81042	0.284825	0.538402	15.3549	8.14271	4.48967	0.567528	0.74784	0.0743501	0.990504	0.0567097	0.178973	0.0710294	0.00858327	2.57186	1.3288	0.732583	3.20273	0.126566
0	101335	H	H	4.51342	4.25649	1.62308	1.04277	1.10161	1.87242	1.17622	0.560033	2.00742	0.304306	0.623523	2.45077	1.43797	12.8399	16.8554	15.2009	15.4713	18.1664	12.6962	0.261471	0.479833	0.0803404	3.94867	1.16405	5.93793	3.90273	0.435918	1.29712	0.262703	0.333848	10.2085	6.88213	2.9459	0.527591	1.08236	0.150446	0.828336	0.124129	0.107612	0.0399874	0.00165645	1.10239	1.26081	0.667652	2.31625	0.063258
0	101371	H	H	3.60104	5.68908	1.94902	1.67753	0.864667	2.19408	0.779312	0.171046	1.79828	3.35623	0.348754	27.7875	1.0063	21.9655	40.1845	15.7496	14.6319	16.6988	14.3449	0.446693	0.532898	0.11135	4.87554	1.38602	7.50166	4.76098	0.212457	1.80507	0.2381	0.402847	13.0604	9.53821	3.51336	0.366678	0.927975	0.0850924	0.774991	0.107111	0.171206	0.0440621	0.0138224	2.35533	1.14002	0.673515	2.33734	0.0837714
0	101399	H	H	3.69273	5.87873	2.19409	1.79586	0.906899	2.55493	0.788219	0.455074	1.54483	0.440111	0.392387	3.64286	1.17378	19.4058	33.3238	18.5384	15.1165	19.0063	16.1165	0.491144	0.646006	0.105754	3.90125	1.24532	6.72714	4.48086	0.174527	1.32625	0.191589	0.378089	10.5418	7.14774	3.20255	0.448709	0.826109	0.163625	0.813659	0.0917257	0.0915286	0.057712	0.0145991	4.79729	2.77384	0.336196	3.93298	0.0286161
0	101445	H	H	3.72944	4.89501	1.6339	1.90819	0.660481	1.91186	0.696113	0.32924	1.80985	0.428809	0.47309	4.6292	1.3533	18.0698	42.9412	13.2725	11.6428	15.3254	11.3095	0.255427	0.549408	0.097358	3.44544	0.895495	5.17973	3.30806	0.388138	1.3007	0.177816	0.48087	8.70262	6.4219	2.67198	0.436714	0.852302	0.0618307	0.967181	0.0968264	0.115338	0.0642506	0.00990027	4.27974	2.95188	0.747238	1.7038	0.0651806
0	101461	H	H	3.30241	4.24748	1.80511	1.43998	0.77234	2.05432	0.478456	0.348745	1.25805	0.599939	0.421024	4.97915	1.51771	22.6775	33.4127	18.4827	13.4517	12.5333	11.9787	0.378797	0.720496	0.104541	2.87329	0.985016	5.07806	3.48826	0.156371	1.21511	0.190849	0.41236	8.11137	5.6501	2.73554	0.304506	0.760075	0.0781443	0.671383	0.0608279	0.0700724	0.0597343	0.000427822	2.69936	1.1694	0.484879	1.92315	0.0294759
0	101469	H	H	2.68492	3.76323	1.42833	1.20266	0.967248	2.02587	0.472442	0.275859	1.67174	0.516153	0.432009	3.28709	1.39176	20.4008	41.4706	13.9585	11.5207	14.6177	12.5957	0.324892	0.580173	0.0790256	2.71018	0.963999	5.7517	3.67446	0.28742	1.41888	0.240031	0.430634	9.41845	5.39467	2.89167	0.420224	0.731552	0.0791326	0.791668	0.0769342	0.133214	0.051915	0.00289518	2.427	1.44817	0.462012	1.49783	0.0834176
0	101473	H	H	1.88572	4.81296			0.849847	1.89099	0.739032	0.153084	1.80396	0.272458		2.34363	0.897779	16.2031	33.7807	13.1475	10.7525	13.7932	11.8818	0.330132	0.44132	0.0533333	2.53503	0.567756	4.82239	3.60133		1.39318	0.207779	0.535626	7.27857	4.63688	2.50936	0.420086	0.49365	0.0120686	0.887547	0.0814127	0.10951	0.0963487	0.00310885	2.96986	1.72214	0.903978	1.62325	0.111712
0	101486	H	H	2.69196	4.43836	2.20031	1.66753	1.4443	2.31777	1.10888	0.205561	1.94331	0.490859	0.343082	4.03318	1.21619	23.1115	49.8813	15.0317	12.6744	15.7433	13.5566	0.397748	0.722832	0.124018	3.66189	1.40051	7.95347	5.46212	0.179798	1.58604	0.21111	0.431741	13.8016	7.22676	4.37639	0.405215	0.895909	0.131645	0.718987	0.0897241	0.0822406	0.0623168	0.00120278	2.78211	1.37258	0.55226	1.48765	0.0786582
0	102676	H	H	1.72389	6.53609	3.0923	2.86923	0.70053	2.50862	0.61951	0.337584	1.50624	0.572796	1.03217	9.78992	1.96236	16.2662	40.8035	10.3265	7.61557	8.69813	8.19429	0.466886	0.679447	0.126018	3.67906	0.957804	5.14914	3.49349	0.383663	1.55975	0.193231	0.256294	8.48689	7.85596	2.58179	0.367492	1.08567	0.106192	0.629889	0.105225	0.110431	0.0246431	0.00196811	3.34643	2.31884	0.627628	2.30263	0.0751545
0	102725	H	H	2.13522	4.67114	2.06056	2.30993	0.848034	1.80289	1.29228	0.572436	2.89566	0.484163	0.650294	5.99745	1.83909	26.5683	51.6536	19.6046	15.4119	19.7535	16.5835	0.429788	0.671343	0.0962822	2.62409	0.574387	4.32233	3.27796	0.488898	1.1121	0.166212	0.475044	6.49666	5.21326	2.1309	0.599119	1.52926	0.194802	1.0688	0.186321	0.079389	0.0437058	0.0173413	3.729	2.54818	0.685174	3.25208	0.173671
0	102727	H	H	3.91675	4.15484			0.822002	1.58548	0.813371	0.222284	2.0747	0.375844		4.4015	1.09649	16.3846	30.7837	14.9225	14.5507	21.4183	16.2456	0.191549	0.426769	0.0659384	4.50079	0.973454	6.04534	4.3232		1.14222	0.2273	0.546494	9.91198	8.06655	3.31115	0.609006	1.2908	0.143153	1.10771	0.153564	0.114083	0.0673855	0.0121095	4.33338	4.00685	0.639809	2.93494	0.179371
0	102792	H	H	4.28794	3.98472	1.68137	1.77522	1.05877	2.53102	0.80125	0.377331	1.29982	0.443582	0.340478	4.08373	1.38879	25.7387	43.3307	20.6135	18.008	25.6302	22.8043	0.402593	0.792504	0.136664	2.88629	0.863867	4.91287	3.27292	0.172288	1.15789	0.244646	0.573815	8.24554	4.98272	2.55906	0.548065	0.979138	0.143127	1.09727	0.111867	0.053438	0.0773591	0.0115612	2.71512	2.33392	0.588227	2.41818	0.0407573
0	102954	H	H	1.72702	4.94748	1.87957	1.48788	0.73174	1.78909	1.26252	0.498196	3.95959	0.344553	0.849128	3.26165	1.67443	15.0043	36.5007	16.4536	14.4136	21.5761	16.1397	0.318689	0.58019	0.11922	4.05209	0.7398	5.54724	3.99455	0.461941	1.47106	0.219164	0.564239	8.97414	7.26706	2.6271	0.696256	1.15582	0.125435	1.14648	0.124928	0.151855	0.0565849	0.00963694	1.49434	2.21587	0.753841	2.13932	0.0887666
0	102969	H	H	2.38222	4.53125	1.99748	1.30348	1.13368	2.07975	0.879386	0.426323	2.00099	0.397531	0.318976	2.13034	1.21982	24.6509	41.5044	23.6438	22.4185	33.1832	21.0023	0.325139	0.512576	0.0935671	4.56488	1.22388	6.98555	4.36888	0.485441	1.37199	0.224218	0.465266	12.0663	8.89645	3.48063	0.586213	0.87136	0.056334	1.08549	0.0783431	0.192199	0.0562053	0.00595491	1.75301	1.05524	0.617885	2.14762	0.19333
0	103703	H	H	2.91881	5.39394	2.803	1.31033	0.999919	1.65668	1.34145	0.405548	1.91433	0.296901	0.279716	3.82593	1.04785	16.9403	27.2248	22.6198	20.1119	24.4694	18.7891	0.169785	0.456187	0.0859787	5.81498	0.821033	5.4368	3.7858	0.211467	1.2633	0.193975	0.65254	8.98698	10.3319	2.86506	0.623967	0.938811	0.0401658	1.26372	0.10671	0.183749	0.0674042	0.0054046	2.57471	2.9587	0.944439	2.23387	0.177773
0	103717	H	H	2.89306	2.24537	2.23331	1.69015	1.17006	3.20207	0.616117	0.394092	1.67668	0.705833	0.761928	7.7308	1.70488	28.4151	56.6702	19.277	16.1702	19.6114	16.9068	0.59863	1.02589	0.182105	6.32526	1.71738	10.8528	6.9009	0.196918	2.25069	0.234495	0.567463	19.6023	11.3675	5.13939	0.583636	1.06179	0.130199	0.988371	0.111243	0.129283	0.0590401	0.00461994	2.96114	2.52362	0.755219	2.96586	0.0637119
1	103740	H	H	2.41694	4.40012	2.10536	1.22356	0.972981	2.68129	1.18391	0.506667	2.4224	0.668594	0.320018	6.23313	1.55007	25.1609	44.0856	29.809	24.49	25.2018	19.9732	0.699104	1.17551	0.204046	4.18792	0.678699	4.35132	2.98479	0.202751	1.58539	0.23683	0.837496	6.96119	8.38738	2.33871	0.858468	0.775088	0.0721393	1.418	0.0783168	0.206571	0.0591674	0.000566972	2.5866	1.35494	0.640824	2.99887	0.0637297
1	103890	H	H	4.18042	4.61796	1.48457	1.42308	0.730466	2.3559	1.39469	0.293565	1.91226	0.552775	0.323388	3.36585	1.47311	24.8653	58.6041	16.8943	13.7708	17.2187	15.1466	0.420771	0.952643	0.137341	5.72912	0.994023	7.06793	4.93828	0.141782	1.5395	0.185338	0.582004	11.0541	10.5796	3.51723	0.590302	0.918643	0.110939	1.10321	0.111535	0.0824266	0.0677864	0.00945354	1.93702	1.71073	0.611744	2.96328	0.0591918
1	103937	H	H	2.07391	4.03162	1.85013	2.05833	0.410089	1.88906	1.27454	0.603776	2.50933	0.354043	0.522042	2.4144	1.44217	25.5325	51.7004	15.3889	11.845	14.5552	13.3522	0.529056	0.871657	0.153827	3.66759	0.667678	4.16589	3.13785	0.263432	1.46092	0.248466	0.319243	5.96487	6.70054	2.20765	0.371164	1.20842	0.159121	0.595566	0.155167	0.116727	0.0313383	0.0134765	4.13842	2.55013	0.813298	2.71904	0.043716
1	103949	H	H	2.47085	4.33469	1.2123	0.758544	0.749325	2.59599	0.732666	0.404495	1.28632	0.485161	0.320277	3.86343	1.31605	18.8916	38.8453	16.1493	13.0553	15.0392	14.3278	0.816683	0.931589	0.128433	4.89573	1.09672	6.0457	4.06692	0.253562	1.50982	0.29957	0.431701	9.36565	9.0844	2.87693	0.468746	0.925282	0.15452	0.801589	0.118116	0.0471931	0.0367112	0.0089303	1.8965	1.52968	0.780107	1.89889	0.0680159
1	103982	H	H	2.60342	3.44221	1.85233	1.70615	0.952038	1.96817	0.572838	0.457536	1.9993	0.562062	0.524692	5.09091	1.88892	17.0991	31.8294	16.584	16.644	23.1668	16.0571	0.273549	0.660818	0.110188	3.38826	0.706852	4.51708	3.36071	0.350897	0.915076	0.238611	0.6633	6.34927	6.26178	2.10637	0.740577	0.786961	0.114265	1.3513	0.0783045	0.177276	0.0823361	0.00971522	3.08202	1.62169	0.614847	1.20673	0.0389272
1	103985	H	H	2.58696	5.78482	2.18688	1.86984	0.665721	2.20997	1.5112	0.60613	3.2488	0.398109	0.773208	6.25165	1.4392	22.98	43.2945	15.972	13.8393	16.7231	15.2066	0.350536	0.769861	0.1226	4.0093	0.720625	5.44005	3.96204	0.234863	1.39	0.179845	0.59901	8.19456	7.50116	2.60391	0.714321	0.960272	0.180777	1.28394	0.122404	0.152777	0.0619417	0.0102064	2.44839	1.90423	0.55957	1.66721	0.0447336
1	105018	H	H	2.13629	3.54138	1.81112	1.1536	0.935716	2.69498	0.791378	0.456061	1.21528	0.325005	0.325476	2.96726	1.07378	18.9698	31.9232	24.1455	17.9984	18.7134	16.1818	0.8103	1.06292	0.153981	4.40277	0.858681	5.32547	3.52696	0.32898	1.23531	0.262698	0.57104	8.36538	7.9977	2.63123	0.581734	0.724977	0.0905421	1.13743	0.063226	0.123436	0.0652656	0.00856296	2.06423	1.1809	0.627737	1.65881	0.0522455
1	105022	H	H	4.56025	4.85323	1.77769	1.38707	0.791404	2.44364	1.34877	0.33703	2.02045	0.318731	0.439007	3.2251	1.44776	21.3731	43.5544	15.6381	11.7237	14.581	12.9962	0.741291	0.879833	0.115813	4.54755	0.852918	5.425	3.99905	0.112404	1.40266	0.163634	0.402701	7.85604	7.63103	2.77499	0.410588	0.921277	0.132491	0.738941	0.112327	0.0972549	0.0412608	0.00931371	2.18675	1.34882	0.46577	1.43976	0.0302401
1	105026	H	H	3.5716	5.62288	1.72495	1.51471	0.659388	2.12431	0.981912	0.371599	2.58837	0.493481	0.401682	5.77455	1.68464	20.8199	44.7313	15.0742	11.5381	14.6524	12.4513	0.464411	0.864189	0.113778	4.52485	0.804858	5.73393	4.02774	0.145331	1.58594	0.208859	0.552707	9.14663	9.02576	2.88596	0.445651	0.799515	0.0772335	0.990637	0.0950501	0.0993223	0.0616485	0.000552189	2.31155	1.34869	0.602717	2.48495	0.0277894
1	105045	H	H	2.20784	4.03653	1.52963	1.53037	0.718958	2.06668	0.749741	0.49802	1.55215	0.502129	0.364511	5.41621	1.14569	24.3472	48.0598	17.7353	16.2175	19.8268	17.1113	0.5145	0.822025	0.140333	3.63883	0.676103	4.71046	3.47179	0.321351	2.04834	0.287484	0.385242	6.89943	7.92648	2.14965	0.444287	0.897169	0.0837081	0.798664	0.080022	0.0932547	0.0468284	0.00471286	2.79741	2.30026	0.55238	1.64292	0.052385
1	105057	H	H	2.48323	4.51036	2.43249	1.82154	0.916021	2.16737	1.29078	0.583502	2.39947	0.423933	0.391529	4.51069	1.06372	21.3042	41.6816	20.11	18.7849	26.0159	18.3538	0.433426	0.865078	0.123144	4.17932	0.754681	5.74115	3.91985	0.322997	1.32685	0.200706	0.599515	9.63885	8.79676	2.9465	0.614326	0.636517	0.0903114	1.0376	0.0485931	0.147042	0.0671211	0.0166965	2.03717	1.23274	0.551307	1.73221	0.0354004
1	105071	H	H	2.06516	5.77846	2.13939	1.74771	0.682777	2.519	1.24469	0.592108	2.61068	0.428695	0.463456	4.44677	1.98829	19.8709	38.0327	15.1373	12.7493	16.0116	13.7584	0.58938	0.965143	0.13507	4.46558	0.803694	5.73967	4.25162	0.187667	1.30152	0.198446	0.5197	8.45715	8.70907	2.67421	0.630331	0.973149	0.139132	1.05766	0.104789	0.124429	0.0628737	0.00533946	2.44365	1.09747	0.438772	1.73993	0.0313799
1	105142	H	H	1.67549	5.27891	3.08194	2.21661	0.505412	2.04143	1.36303	0.263353	2.76421	0.542398	0.496838	7.85395	1.10783	11.8969	27.4676	10.894	9.31264	11.6697	9.80926	0.40255	0.831178	0.0793846	3.37518	0.600281	4.54169	3.26675	0.208412	1.4559	0.282486	0.435558	6.69928	6.67563	2.69416	0.363411	1.03933	0.149515	0.856008	0.135518	0.0826765	0.0558223	0.00979235	2.67847	1.08427	0.783064	2.83701	0.0290916
1	105171	H	H			1.71012	1.80113	1.61491	2.47456	1.03911	0.431156	2.11537	1.06637	0.546265	4.8886	1.70139	21.1761	45.6654	15.4818	11.9321	14.3047	14.1322	0.247988	0.698099	0.0911085	3.75957	0.805969	5.44681	3.24017	0.199157	1.22179	0.304957	0.552641	9.24788	7.43895	2.96606	0.398226	0.98202	0.124914	0.790195	0.113502	0.0102489	0.0620078	0.00809579	1.26896	0.31918	0.386141	1.84525	0.0983705
1	105197	H	H	6.22157	3.45311	1.49565	1.27439	1.01761	2.17631	0.462989	0.303419	1.03695	0.429502	0.2171	3.72009	1.17753	27.8787	58.1653	19.4205	15.9995	20.6461	17.5363	0.516531	0.966434	0.146028	4.94568	0.834463	5.88003	3.9191	0.134881	1.4556	0.224762	0.553608	9.08905	9.92847	2.81386	0.604533	0.895485	0.0779029	1.09089	0.0840571	0.120183	0.0574698	0.0132855	1.32222	1.07723	0.564713	1.54407	0.0185221
1	105249	H	H	6.48884	5.06058	1.81465	1.61227	0.498301	1.79572	1.09734	0.227451	3.00609	0.355534	0.4228	4.29295	0.968545	19.4252	45.1685	14.407	13.4001	17.308	12.6044	0.222436	0.459106	0.109573	3.80102	0.779377	4.37466	3.64231	0.401265	1.31403	0.430989	0.456356	5.17961	6.41222	2.29823	0.465863	1.18363	0.189552	1.01436	0.148097	0.113412	0.0574266	0.0115985	2.19609	0.951523	0.680526	1.68018	0.0397579
1	106118	H	H	2.16279	5.62505	1.56739	1.15427	0.616653	2.38481	1.0258	0.515219	2.93693	0.452259	0.602554	4.06394	1.49484	17.0588	33.2161	13.4493	12.7679	15.3896	12.8502	0.518947	0.898311	0.146094	6.867	1.93083	9.83171	6.41474	0.325658	1.82771	0.304579	0.447491	15.1705	12.8869	4.01589	0.46936	0.973636	0.163582	0.783725	0.112172	0.0611323	0.0519541	0.00142925	3.01773	1.5086	0.626198	2.34981	0.100172
1	106165	H	H	3.5195	3.97478	2.45345	2.25224	0.293414	2.24065	1.35344	0.442572	2.12001	0.346471	0.428311	6.1422	1.94909	28.2991	55.6271	18.725	16.9023	19.5647	16.1406	0.268814	0.655464	0.128611	4.61688	0.664851	5.27689	3.59309	0.182823	1.36859	0.242135	0.439094	8.72889	9.62643	2.62594	0.429926	1.01568	0.137024	0.731089	0.096194	0.113862	0.0490054	0.00304506	1.6377	1.19454	0.61473	1.68747	0.0384681
1	106254	H	H	3.38562	2.8706	2.20893	2.28726	0.549268	2.10357	1.55798	0.646994	3.86368	0.458062	0.721199	4.81712	1.82792	19.4171	47.7483	14.8079	12.3319	15.88	13.9274	0.270393	0.669647	0.103401	4.69371	0.636209	5.53602	3.62756	0.283593	1.35803	0.188777	0.530417	9.93035	9.90519	2.97186	0.508537	0.979997	0.127669	0.979434	0.0983129	0.144143	0.0720671	0.00441361	3.2799	2.24694	0.708063	1.87414	0.0356416
1	106803	H	H	4.42786	4.35598	1.77441	1.86231	1.0109	3.37708	0.574761	0.420975	1.59124	0.604596	0.490491	5.67783	1.87565	21.1247	36.898	14.9994	11.6756	14.3025	12.5181	1.08992	1.43656	0.183595	3.58992	1.19012	5.99958	4.12814	0.225328	1.8074	0.238983	0.437385	9.50635	7.26754	2.91068	0.551381	0.992356	0.109992	0.956114	0.128706	0.0966922	0.0387403	0.0213344	3.31725	1.87453	0.691306	2.05045	0.0615314
1	106841	H	H	4.19435	5.52753	2.2787	2.44135	0.817056	2.54438	0.93844	0.364868	1.65874	0.453003	0.373168	4.42696	1.44897	22.5862	44.7444	15.5523	12.6827	16.4841	14.6236	0.53498	0.950381	0.124096	4.90024	0.870003	6.27487	3.99379	0.183687	1.65706	0.245645	0.424448	10.5952	10.1107	3.3385	0.42576	0.938007	0.157491	0.739932	0.117618	0.0808701	0.0578503	0.00832034	2.51827	1.59434	0.40055	1.73596	0.0271437
1	106881	H	H	2.85703	4.83422	2.42276	2.05933	0.76267	2.36573	1.71985	0.592216	2.84064	0.476258	0.683291	7.58525	1.70957	11.9707	22.7022	11.1927	10.5844	15.152	11.3083	0.353679	0.776918	0.154512	3.48691	0.636388	4.01275	3.40719	0.215206	1.39194	0.223305	0.339972	5.25083	6.70232	1.87008	0.642868	0.93274	0.170475	1.08441	0.0970172	0.110189	0.0497941	0.00214932	6.32686	1.96693	1.91517	2.72387	0.0366865
1	106912	H	H	4.99692	3.79072	2.11253	1.77515	1.05525	2.1672	1.32562	0.407789	2.41332	0.385376	0.317802	5.94033	0.968301	23.2795	45.2809	18.911	15.883	19.7958	16.6689	0.545016	0.797008	0.0951285	4.13852	0.551643	4.43558	3.29333	0.188217	1.36192	0.271667	0.462301	6.67497	7.16374	2.52004	0.484756	1.13448	0.164143	0.939466	0.11357	0.0878344	0.0550474	0.013201	2.86875	0.945935	0.581318	1.73943	0.0531697
1	106951	H	H	3.90143	5.89317	2.02022	1.42293	0.818818	1.91395	1.13943	0.360074	2.40852	0.402622	0.310131	5.65135	1.43122	21.2655	39.5173	16.1952	15.4516	19.925	16.0384	0.393613	0.759088	0.12115	4.89746	0.827144	5.13799	3.54594	0.204096	1.50856	0.356528	0.436276	8.33806	8.73933	2.9484	0.496742	0.999222	0.146936	0.839724	0.0814624	0.106135	0.056815	0.0116605	2.6146	1.44535	0.635167	2.40164	0.0409959
1	107061	H	H	2.80701	4.38555	1.76103	1.37473	0.997072	2.82191	1.13178	0.606044	1.55983	0.466517	0.29613	4.94566	1.37934	20.6524	38.7279	19.5318	16.0338	19.8362	16.8974	0.6036	0.939538	0.131236	3.72053	0.857937	5.8618	3.89298	0.16775	1.23043	0.265004	0.479757	8.98207	6.7639	2.88145	0.60993	0.786023	0.0966	1.01344	0.0720793	0.149854	0.0583831	0.00553517	1.0795	1.23168	0.441677	2.09143	0.0363543
1	107120	H	H	1.68381	4.50393	1.90054	1.66162	1.18998	2.34834	1.41618	0.464722	2.7676	0.573717	0.323181	5.80202	1.26272	24.5295	54.1541	22.7985	19.276	25.5978	21.1527	0.4213	0.676915	0.109238	3.31897	0.676823	4.78938	3.23034	0.340641	1.25538	0.327133	0.619196	7.44768	5.43335	2.32125	0.617879	0.804332	0.0903273	1.1831	0.0822961	0.141035	0.0629345	0.00684377	2.28864	1.55684	0.713389	2.17809	0.083016
1	107127	H	H	2.17751	5.28893	1.98255	1.49712	1.04528	2.04777	1.21538	0.283388	1.69798	0.412661	0.294322	4.68163	0.881995	26.8632	65.2185	20.6885	16.5724	22.0557	15.7358	0.542664	0.949305	0.11114	5.60957	1.00445	6.34449	3.99873	0.19678	1.54998	0.22836	0.502664	10.1566	9.41582	3.13003	0.412503	0.835934	0.091144	0.946456	0.0986289	0.162245	0.0538233	0.00110054	3.26206	2.71224	0.648618	1.7095	0.0444607
1	107166	H	H	4.70218	3.88312	1.4658	1.31337	0.832585	2.26045	1.12753	0.349609	1.97717	0.594353	0.299593	6.48747	1.12755	16.0027	32.9543	15.7115	13.299	18.0425	14.1097	0.535977	0.984984	0.134389	4.20564	0.733278	5.28684	3.78015	0.181755	1.63375	0.305154	0.513392	6.97374	7.5119	2.42906	0.502602	0.870809	0.107944	0.940664	0.113046	0.134839	0.0466388	0.000460269	2.48406	1.92088	0.487477	1.55542	0.0845379
1	107214	H	H	4.36573	4.91848	2.09961	1.93502	0.984057	1.64495	1.06866	0.383708	1.91001	0.560405	0.355898	5.12486	1.71481	32.2064	56.9339	17.7718	15.8183	19.4521	17.346	0.361322	0.573818	0.106269	4.59987	0.923143	6.18179	3.94541	0.30761	1.76721	0.245018	0.381545	9.52933	8.63714	2.79638	0.453753	1.05684	0.145083	0.672532	0.123498	0.0517479	0.042723	0.0126013	2.03545	1.60664	0.730743	1.50382	0.0197137
1	107370	H	H	1.85544	5.28897	1.47728	1.17533	1.05526	2.14958	1.54827	0.534184	2.79391	0.682299	0.391567	6.91296	1.26656	17.0825	28.9962	23.2827	17.9676	20.256	16.0031	0.411659	0.735923	0.125954	5.1892	0.903318	6.8565	4.48343	0.285728	1.58274	0.187765	0.472887	11.1593	9.66897	3.33242	0.546046	0.757187	0.0933814	0.984421	0.0753238	0.124841	0.0303851	0.00798695	2.52051	1.22212	0.311644	2.33004	0.0444291
1	107378	H	H	3.73834	4.56496	1.61535	1.20203	0.599816	2.814	0.844654	0.372022	2.18299	0.508131	0.371049	6.82291	1.39317	25.5953	51.3608	20.6433	17.0176	22.6826	19.3201	0.670509	1.06035	0.144752	4.87977	0.950964	6.14591	4.22405	0.16138	1.37944	0.299795	0.658148	8.74946	8.82388	3.03718	0.620563	0.782736	0.0384405	1.2343	0.0748171	0.145634	0.0857684	0.0036034	2.06329	0.855256	0.503299	2.37408	0.0366398
1	107386	H	H	1.96459	3.39917	1.75598	1.24167	0.788164	3.394	0.965762	0.269381	2.31844	0.579601	0.391905	3.68182	1.23677	18.5662	34.1132	16.8127	15.6513	18.7635	14.2058	0.859394	1.12072	0.126251	3.27028	0.687625	4.88452	3.3795	0.303823	1.51307	0.262556	0.429859	7.54429	6.11353	2.51532	0.362389	0.602608	0.0557812	0.763884	0.0483472	0.102642	0.0486201	0.00307227	1.75957	1.36391	0.70299	1.95722	0.0471768
1	107430	H	H	3.1524	3.42419	1.33504	1.56844	0.563512	2.69945	0.648689	0.329082	1.44266	0.47203	0.426623	4.41525	1.32906	22.1469	42.164	13.6458	10.7058	13.863	12.9359	0.569938	0.938939	0.163731	3.81741	0.753846	5.78902	4.13031	0.190248	1.61345	0.163968	0.268697	10.5947	8.29119	3.1626	0.278893	1.00287	0.146659	0.461955	0.115221	0.14339	0.0406671	0.00486981	2.20022	1.71684	1.13291	2.75653	0.0386566
1	107439	H	H	1.92033	5.18842	2.00411	1.72307	0.637293	2.14728	2.05941	1.00587	6.02313	0.503513	1.39767	6.52685	3.28066	18.3488	36.6598	14.1579	13.537	19.0843	15.5469	0.286272	0.59699	0.117981	3.41929	0.98985	5.01211	3.2055	0.435192	1.13116	0.372101	0.375624	7.98239	5.8782	2.54262	0.538114	1.05566	0.115213	1.01335	0.116886	0.115054	0.0510846	0.0102943	3.27401	1.70982	0.713727	2.61143	0.0569673
1	107602	H	H	5.04201	5.33135	1.79147	1.33987	0.790748	2.42488	1.14514	0.604952	2.36259	0.445586	0.33545	4.4978	1.46659	20.3489	47.1294	16.3076	13.8223	15.1717	13.706	0.799198	1.00512	0.130402	4.12835	1.05559	5.69663	3.59616	0.138001	1.37719	0.289139	0.469542	9.04378	7.66435	2.9586	0.40517	0.872014	0.116794	0.7762	0.0948119	0.0924932	0.0528494	0.0032783	1.45863	1.05827	0.570376	2.41886	0.217962
1	107626	H	H	1.76444	4.14122	1.45076	1.091	0.513553	2.07057	1.22488	0.4797	2.83367	0.381693	0.386499	5.26568	1.0373	23.3699	48.7805	18.0633	15.0873	18.1891	16.3754	0.700882	0.642272	0.130801	2.47166	0.564825	4.90299	3.82742	0.129522	3.03058	0.303083	0.345948	7.36258	4.4155	2.31562	0.38705	0.946355	0.133567	0.694034	0.0998038	0.0997675	0.0440635	0.00703346	0.942997	1.05724	0.832205	2.2076	0.0720479
0	100173	Mearly	Ia	1.98756	3.97634	1.46393	1.48703	1.14613	1.79315	0.820517	0.355359	1.28688	0.442458	0.376332	2.79293	1.05463	21.5187	48.1139	14.4723	11.7437	14.741	13.0924	0.16804	0.381041	0.0916369	1.53619	0.379371	1.94148	1.5958	0.231011	0.849965	0.31168	0.395302	2.64184	2.11028	1.13523	0.411349	0.900691	0.0955537	0.764382	0.0830682	0.147612	0.0416799	0.00328026	3.49407	4.9913	0.825243	1.90379	0.0638423
0	100192	Mearly	Ia	2.65518	5.04331	2.45411	2.31175	1.14061	1.49738	0.928687	0.17102	1.23044	0.517404	0.406143	3.9794	0.843929	19.7846	46.4444	13.2133	12.0895	14.5236	11.7187	0.204314	0.487579	0.0559604	3.42041	0.608481	3.67045	2.40753	0.492815	0.893936	0.309008	0.379185	5.7468	6.15561	2.14706	0.363424	1.17762	0.152172	0.643284	0.142816	0.0885734	0.0351518	0.00664563	2.37632	1.79763	0.698373	1.92627	0.156493
0	100013	Mearly	Ic	2.52541	4.88105	2.76314	2.23111	1.242	3.10596	1.0364	0.491542	1.95301	0.518409	0.635028	2.49136	1.12236	22.6024	40.845	16.2209	13.5307	17.0108	14.944	0.419331	0.695614	0.101692	1.97379	0.519857	3.07978	2.19166	0.289209	1.14422	0.212361	0.449085	5.49489	3.45392	1.98038	0.419811	1.06265	0.173464	0.864708	0.112115	0.087911	0.0647171	0.0194222	3.50964	3.27788	0.74456	2.50762	0.146448
0	100085	Mearly	Ic	8.54604	2.65489	2.10128	2.03143	2.17342	1.6029	0.545895	0.510498	2.79918	1.11381	0.798044	6.38427	2.09396	16.7083	32.2664	13.2707	10.7273	14.6613	12.8378	0.302764	0.564088	0.090226	2.54509	0.461967	2.86938	1.88804	0.534775	0.776507	0.248012	0.249048	4.82803	4.07464	2.04527	0.3708	1.42405	0.239341	0.684099	0.206239	0.096841	0.0236276	0.0195899	5.79369	5.66313	0.584267	2.56284	0.0725132
0	100545	Mearly	Ic	3.09205	3.36049	1.75076	1.81156	0.95998	2.19599	0.910105	0.455065	2.8577	0.39743	0.709	4.62654	1.46825	20.2151	38.1176	13.5341	11.6275	14.1941	12.3656	0.406705	0.603185	0.0732458	2.87827	0.821415	4.30409	3.02382	0.195216	0.898567	0.15077	0.423943	7.41278	5.29392	2.07481	0.455294	0.994597	0.125369	0.782318	0.123264	0.100717	0.0501174	0.0122301	3.62493	3.72349	1.52749	2.58454	0.132584
0	100217	Mearly	IIc	2.63579	3.46455	2.79627	2.97931	1.1114	2.0337	0.860158	0.551039	1.82497	0.609691	0.554549	4.0727	1.79588	17.4854	33.8419	12.3036	10.4241	12.9645	11.1569	0.382405	0.700791	0.100341	3.11042	0.57427	3.33943	2.35853	0.366455	0.875747	0.276521	0.349789	5.69338	6.28295	1.96574	0.492079	1.45572	0.265265	0.769775	0.169645	0.0933369	0.0498509	0.0261382	3.12782	2.34798	1.27357	1.97339	0.0971141
0	100204	Mlate	III	10.2364	3.34997	13.6469	5.06587	1.33457	1.24153	3.09317	1.02305	6.91084	1.00256	1.22904	13.7302	2.69968	7.86345	15.4063	6.556	6.18202	8.20075	5.77086	0.231075	0.399099	0.0583139	2.31606	0.355327	2.86432	2.5624	0.473252	0.89602	0.332044	0.12482	3.29783	2.66896	2.17072	0.291668	1.59565	0.331314	0.534668	0.271662	0.101653	0.0135532	0.035443	10.53	5.26769	1.01792	3.42018	0.0174405
1	103999	Mlate	IIIa	2.47314	4.90013	1.72066	1.15969	1.02729	2.31351	1.3998	0.517159	2.22248	0.535197	0.273212	8.6334	1.48898	23.8379	37.9501	31.9308	22.1919	21.9422	19.4225	0.415812	0.666523	0.119811	3.58712	0.634108	5.86227	4.07444	0.29996	1.3543	0.420669	0.52854	8.89058	7.59101	2.9134	0.547016	0.887148	0.154785	0.945278	0.0832501	0.0623328	0.0633562	0.00954107	3.55584	1.13301	0.209325	2.75599	0.0540559
0	102055	Mlate	IIIb	27.3804	2.4734	3.45476	4.00326	3.27401	1.14828	2.79958	0.616846	9.9209	1.14804	1.63972	9.06222	1.43436	12.7168	21.2385	7.76341	6.1816	8.22773	7.82132	0.111311	0.332288	0.0424993	2.64776	0.569084	3.62796	2.78944	0.4781	0.964533	0.33913	0.127353	5.59834	4.09141	2.11596	0.239799	1.406	0.290634	0.39169	0.247415	0.0926478	0.00859279	0.0209668	5.1157	1.79963	0.518831	3.57328	0.0497798
1	107454	Mlate	IIIb	7.25377	2.99554	3.33343	2.48341	2.39145	1.28082	1.5144	0.953789	6.30614	1.06027	1.66341	15.2017	2.26422	20.6063	40.422	13.983	12.9915	15.4136	13.1292	0.195435	0.43345	0.0827009	3.34066	0.616222	4.63012	3.37571	0.413673	1.28797	0.248071	0.258506	6.65228	5.53681	2.34786	0.258456	1.54998	0.194563	0.571976	0.226667	0.0995262	0.0248296	0.0218029	3.06561	1.60178	1.10089	2.61549	0.0827138
0	100078	Mlate	IIIc	27.6009	2.20646	8.20759	5.56573	1.99728	0.816514	52.5628	12.9566	115.559	3.22844	10.097	9.48052	8.11457	5.27969	9.1945	3.90274	3.0524	3.66688	3.36539	0.154094	0.244923	0.0788581	1.23917	0.202377	1.04032	1.02918	0.370991	0.468085	1.25879	0.0135007	1.60714	1.13447	1.65533	0.0572184	1.26621	0.274251	0.147188	0.373073	0.00737035	0.00902534	0.0482535	5.09004	3.26985	21.0799	10.4751	1.69533
0	100145	Mlate	IIIc	25.5185	2.94666	7.46265	2.73395	1.7356	1.71631	1.7931	0.515164	3.35643	0.483259	0.854639	4.81298	2.01587	13.4812	20.5771	10.4425	8.41085	10.7829	9.68491	0.378784	0.396595	0.058826	2.31	0.373253	2.95281	2.44583	0.402118	1.22068	0.292705	0.197245	4.24422	3.72043	1.99822	0.379585	1.78781	0.237595	0.577513	0.251865	0.0909411	0.0102772	0.0340346	4.64451	3.36268	1.38909	3.77087	0.0694366
0	100188	Mlate	IIIc	4.55451	3.84443	2.21308	2.13523	0.694025	1.95312	0.461948	0.385733	1.04552	0.872451	0.478088	7.42598	1.71214	17.0582	34.2492	12.6608	10.2142	13.5287	11.5882	0.256367	0.511242	0.117303	1.81774	0.578552	3.28168	2.16395	0.358925	0.825544	0.165705	0.377161	5.83149	3.65031	1.73643	0.583288	0.943995	0.1346	0.893825	0.113624	0.0890261	0.0398061	0.00896781	1.87663	1.23813	0.308629	2.05459	0.0497513
0	102684	Mlate	IIIc	9.94328	2.87277	14.2642	7.79259	2.32077	1.50442	15.488	5.86999	49.2798	1.69218	7.51627	21.1081	6.63559	9.74562	18.9154	7.87562	6.47228	8.5453	8.20639	0.183671	0.465826	0.0884384	2.84327	0.452236	3.35375	2.71591	0.411721	0.900494	0.695601	0.178203	4.88468	4.16583	2.3024	0.219882	1.83454	0.387337	0.320887	0.315008	0.0470425	0.0213362	0.0295378	7.36392	4.12057	2.44477	9.02886	0.742532
0	102835	Mlate	IIIc	5.24409	4.89905	5.90305	2.47345	2.16628	1.6082	1.03703	0.304566	1.63378	0.860869	0.489518	5.13901	1.283	15.0566	26.5919	11.1546	9.92676	12.8144	11.5949	0.195929	0.41935	0.0638005	4.90935	1.03517	7.04694	4.76448	0.298268	1.47237	0.27185	0.460663	11.1638	9.20695	3.65457	0.297617	1.4775	0.102053	0.943414	0.292327	0.0684811	0.0529082	0.00425082	3.51966	2.46284	1.00864	3.00957	0.0522604
0	102988	Mlate	IIIc	26.5196	2.57178	4.35454	2.95041	1.66757	0.510098	124.89	87.7202	208.489	1.58157	45.3921	18.0386	30.5379	6.69722	10.9258	7.58157	6.29636	8.75465	7.33486	0.188208	0.227034	0.0970598	2.24329	0.50028	2.76293	2.04716	0.366641	0.524712	1.30322	0.0723906	3.76188	3.55162	1.8318	0.162082	1.7402	0.240944	0.416653	0.209414	0.0423439	0.01027	0.02744	8.78038	4.12457	11.826	22.6026	2.40564
0	103618	Mlate	IIIc	2.42078	3.20602	3.77249	2.25483	1.14152	2.17196	1.42654	0.594138	2.79379	0.663391	1.04955	4.83682	1.82949	15.0954	24.0519	10.828	8.76872	9.6305	9.05903	0.356774	0.590185	0.0540681	3.19129	0.719974	5.44728	3.78544	0.368223	1.48937	0.17546	0.309204	8.7144	5.89931	2.7847	0.263201	1.40846	0.177424	0.388892	0.203448	0.110861	0.028908	0.0237236	1.5279	2.20465	0.52024	2.2704	0.0956713
1	103873	Mlate	IIIc	24.2643	1.94935	5.32997	2.92648	2.01431	0.775006	53.7492	28.8062	103.282	1.2875	22.5472	22.6555	14.2792	6.57213	9.09166	6.1932	5.65454	8.1196	6.60654	0.21197	0.307333	0.0274081	2.55539	0.367062	2.57234	2.18434	0.636339	1.09825	0.811314	0.144531	2.89119	3.17391	1.87874	0.158772	2.34613	0.385602	0.462019	0.356499	0.0627816	0.0239659	0.0372733	5.72531	7.26868	5.68041	13.9515	1.74909
1	106079	Mlate	IIIc	13.2567	3.00446	5.51351	2.29222	0.470587	0.827389	58.4962	31.2967	123.738	0.82021	22.9343	12.9306	13.151	4.92537	6.58655	6.76835	5.37974	6.81397	5.41491	0.218277	0.366779	0.0691439	1.97773	0.305882	2.22376	1.82046	0.603369	1.31913	1.17344	0.126147	2.90404	3.49414	1.78972	0.242164	1.91764	0.329195	0.504674	0.279455	0.0687979	0.0194917	0.0259369	4.00576	1.56713	4.13928	9.69314	0.636923
0	100500	Mlate	IV	45.0288	2.17953	12.2482	4.74288	1.58705	1.15206	8.44394	3.26213	17.8003	0.693958	2.62404	9.68017	3.77328	13.0802	21.049	14.6492	11.6561	15.2522	14.0607	0.300787	0.284249	0.0247015	2.43407	0.369624	2.69938	2.25817	0.590759	0.916272	0.534661	0.170175	4.10433	3.29585	2.70366	0.266455	2.60751	0.451162	0.632311	0.416914	0.0680349	0.0284601	0.0436874	4.76698	2.87089	2.32151	4.54647	0.151972
0	102760	Mlate	IV	15.1927	1.36977	9.35336	4.579	4.07403	0.486494	56.9713	9.55911	136.744	1.17281	19.3687	12.6143	10.1183	5.4026	8.36105	4.28061	3.98736	4.47404	3.85068	0.137466	0.217566	0.0511995	1.68368	0.224187	1.54256	1.41459	0.802739	1.10193	1.21193	0.0571019	1.70786	1.39508	0.869513	0.0317598	2.41311	0.421944	0.16927	0.373722	0.0452671	0.00570177	0.0411635	3.57959	3.38415	4.04441	15.1294	1.6106
0	102755	Mlate	Not stated	12.4769	2.61967	6.65497	4.36866	1.10684	0.375089	70.9458	22.6783	215.702	0.80028	37.3782	12.1601	14.3104	7.34327	14.8702	13.1993	8.5771	8.31977	8.21139	0.155592	0.160364	0.0601465	2.37319	0.332422	2.96634	2.26668	0.830151	0.868839	1.26549	0.127611	4.67804	3.46075	1.89396	0.145222	2.8369	0.46963	0.41866	0.453077	0.0405337	0.0120241	0.0630745	3.87833	3.00301	5.40258	15.2146	1.80875
		Average peak intensity	Average B	3.76949	4.62463	2.24505	1.84772	0.931212	2.05053	2.90448	1.11668	5.83371	0.520503	0.620845	4.71371	1.69235	20.9973	40.8197	16.4471	13.2915	16.0437	13.5783	0.408922	0.680765	0.11019	3.26952	0.745372	4.69222	3.23653	0.273578	1.25777	0.271667	0.41264	7.50619	5.92188	2.47886	0.422186	0.976251	0.135565	0.795123	0.117808	0.110089	0.0495112	0.0106299	3.44573	3.11279	1.17243	2.55523	0.121619
			Average H	3.13587	4.52256	1.97098	1.64946	0.852227	2.29775	1.02715	0.42892	2.14789	0.524758	0.464908	5.19755	1.44387	21.1016	41.1905	17.1554	14.6524	18.5048	15.2869	0.457158	0.745955	0.117673	4.01864	0.90868	5.76391	3.92546	0.25508	1.4437	0.239549	0.47832	9.29613	7.61564	2.8964	0.504778	0.918413	0.115443	0.933806	0.100108	0.116964	0.0563981	0.00751166	2.57265	1.7258	0.635416	2.18016	0.0680076
			Average H+B	3.39988	4.56509	2.08475	1.73176	0.884835	2.19569	1.8022	0.712858	3.66956	0.523001	0.529636	4.9978	1.54645	21.0585	41.0374	16.863	14.0906	17.4888	14.5815	0.437244	0.719041	0.114584	3.70937	0.84126	5.32147	3.64104	0.262758	1.36694	0.252809	0.451204	8.55716	6.91638	2.72402	0.47068	0.942291	0.12375	0.876552	0.107415	0.114126	0.0535549	0.008799	2.9331	2.29841	0.857121	2.33501	0.0901409
			Average M	12.7639	3.2168	5.48922	3.19908	1.67167	1.45954	20.917	9.52701	46.2153	0.977373	8.137	9.62988	5.63759	13.7762	25.4141	11.4902	9.36755	11.481	10.0562	0.253414	0.429777	0.0730628	2.58791	0.500051	3.36724	2.50743	0.446123	1.0067	0.545838	0.250887	5.12499	4.24582	2.0907	0.302588	1.59246	0.2561	0.583068	0.241117	0.0778469	0.0289841	0.0255638	4.49784	3.20367	3.12118	6.25321	0.54277
			Average Mearly	3.57367	3.89677	2.22158	2.14203	1.29559	2.03818	0.850293	0.42242	1.99203	0.599868	0.579849	4.05787	1.3965	19.7191	39.9382	13.8358	11.6905	14.6825	12.6859	0.313926	0.57205	0.085517	2.57736	0.560893	3.20077	2.24423	0.35158	0.90649	0.251392	0.374392	5.30295	4.56189	1.89142	0.418793	1.16922	0.175194	0.751428	0.139525	0.102499	0.0441908	0.014551	3.65441	3.63357	0.94225	2.24308	0.111499
			Average Mlate	16.4592	2.98462	6.71856	3.54393	1.85976	1.30038	25.6084	12.2921	52.6055	1.14018	9.21045	11.69	6.75583	11.8279	20.3074	10.438	8.49108	10.4112	9.12736	0.235731	0.390829	0.0689421	2.60644	0.486889	3.46056	2.62877	0.458339	1.05598	0.61564	0.209703	5.0836	4.17174	2.18353	0.266598	1.67879	0.274227	0.526684	0.267623	0.0704739	0.0240322	0.0274682	4.87652	3.04508	3.84066	7.25983	0.63088
			Average BP#1	5.5819	4.18085	3.01825	2.17541	1.14475	1.97027	6.24477	2.63807	13.7909	0.6485	2.22434	5.71617	2.47708	19.5681	36.6396	15.553	12.8422	15.948	13.4513	0.359411	0.582429	0.100017	3.11905	0.775572	4.76892	3.28536	0.312828	1.20818	0.31004	0.395297	7.83666	5.65125	2.55838	0.418498	1.10796	0.159203	0.778723	0.142296	0.10444	0.0480862	0.013432	3.50944	2.97992	1.52072	3.38739	0.215841
			Average BP#2	4.11675	4.56365	2.19252	1.72159	0.834776	2.21721	3.25494	1.5586	6.57066	0.529163	1.30656	5.8606	1.88621	20.2169	40.9432	16.542	13.9464	17.2382	14.3494	0.473334	0.795993	0.118439	4.09424	0.795914	5.3132	3.68637	0.268848	1.44655	0.290584	0.449314	8.18625	7.63236	2.7022	0.476606	0.970948	0.127118	0.896481	0.11215	0.113156	0.0513425	0.00902275	2.74876	1.69544	0.833279	2.43068	0.0953061
		Standard deviation of peak intensity	SD B	3.37286	1.1764	1.00358	0.582892	0.334162	0.489719	11.8637	4.22136	21.4073	0.214859	0.454975	2.09025	1.7962	5.5024	10.4657	6.36411	4.03238	4.41403	3.54337	0.152299	0.186505	0.0369262	1.29611	0.331567	2.0102	1.23256	0.110029	0.387905	0.158757	0.136501	3.4487	2.54689	0.844663	0.11316	0.245911	0.0625487	0.234601	0.0503748	0.0324232	0.0188568	0.00771949	1.58849	3.39703	2.25181	2.22544	0.190563
			SD H	1.25253	0.84165	0.416913	0.405862	0.232263	0.44132	0.332929	0.145963	0.781319	0.380344	0.197864	3.32541	0.387174	4.53794	10.3228	3.62691	3.10109	4.29216	2.86616	0.184776	0.213558	0.0285886	1.00805	0.287189	1.41118	0.832418	0.0983484	0.333896	0.0552011	0.103522	2.78799	1.95221	0.63163	0.118181	0.165767	0.0388254	0.20306	0.0262813	0.039126	0.014387	0.00477707	0.922691	0.652596	0.221135	0.623055	0.0441415
			SD H+B	2.38445	0.991013	0.729282	0.494441	0.280157	0.47568	7.63336	2.7181	13.798	0.321244	0.336863	2.87889	1.19037	4.93458	10.3353	4.9292	3.56193	4.49068	3.25905	0.173018	0.204487	0.0323417	1.18931	0.315318	1.75754	1.06736	0.103252	0.367143	0.110897	0.122057	3.18803	2.3596	0.752358	0.12261	0.203678	0.0507179	0.226232	0.0389024	0.0365082	0.0166496	0.00632205	1.3081	2.32819	1.47136	1.5095	0.128975
			SD M	11.7185	1.02077	3.90673	1.5868	0.847964	0.685335	33.5719	19.9172	70.3808	0.617677	13.0699	5.83424	7.18133	6.23638	13.1599	5.8092	4.14528	4.41735	3.92499	0.0993146	0.159218	0.026242	0.812562	0.197433	1.40027	0.87521	0.166405	0.272235	0.418811	0.149682	2.39213	1.93939	0.581468	0.147316	0.555864	0.115022	0.233293	0.109128	0.0302474	0.018298	0.015354	2.15067	1.57101	4.82111	5.83032	0.762175
			SD Mearly	2.46148	0.928049	0.545494	0.507592	0.439629	0.584305	0.166132	0.139888	0.708179	0.262081	0.167073	1.39971	0.479265	2.27404	6.4704	1.35934	1.10306	1.31453	1.31629	0.107545	0.123689	0.0176928	0.712011	0.151483	0.795915	0.489407	0.139001	0.124716	0.0620409	0.0704428	1.55851	1.64397	0.376273	0.0492518	0.228495	0.0657049	0.0781272	0.0437538	0.0226319	0.0141375	0.00869821	1.14323	1.49135	0.372203	0.339719	0.0392135
			SD Mlate	12.3687	0.986895	4.06142	1.72653	0.94246	0.572672	36.2721	23.2156	67.0543	0.675307	13.0168	5.66103	7.92806	5.8594	10.8873	6.79761	4.70746	4.72435	4.28466	0.0898694	0.130679	0.0287155	0.897563	0.215628	1.63775	1.0069	0.141814	0.31201	0.427036	0.149648	2.77241	2.141	0.653891	0.150807	0.499458	0.109037	0.248945	0.0937799	0.0277721	0.0168797	0.0130472	2.4465	1.67295	5.64394	6.10196	0.817501
			SD BP#1	7.43969	1.22353	2.61205	1.13126	0.5744	0.619653	20.0441	10.774	41.6793	0.521196	7.08908	4.35432	4.02369	6.42521	12.8319	6.01576	4.41372	5.60191	4.22553	0.147246	0.187186	0.0338039	1.18942	0.361683	2.12884	1.29056	0.144814	0.390032	0.262997	0.150852	3.83492	2.48834	0.8916	0.140415	0.416278	0.0906287	0.257603	0.0839305	0.0373093	0.0212603	0.011826	1.80306	2.69568	3.16485	3.63912	0.43096
			SD BP#2	3.97308	0.896768	1.13414	0.581494	0.357788	0.497225	10.4896	5.6497	21.2975	0.186301	4.25291	3.25358	2.38267	4.88822	11.1079	4.51358	3.42072	3.91076	2.95529	0.194209	0.215856	0.0340277	0.990005	0.265382	1.30932	0.764344	0.116733	0.310951	0.157498	0.136805	2.42581	2.01736	0.523093	0.136736	0.305341	0.0643367	0.228354	0.0577159	0.0386204	0.0158605	0.00772899	1.07554	0.947766	0.863406	1.96876	0.244547
		Ratio of peak intensity between groups	H / M	0.245682	1.40592	0.359064	0.515605	0.509806	1.5743	0.049106	0.0450215	0.0464757	0.536906	0.057135	0.539731	0.256115	1.53174	1.62077	1.49305	1.56416	1.61177	1.52014	1.804	1.73568	1.61058	1.55286	1.81718	1.71176	1.56553	0.571769	1.43409	0.438865	1.90652	1.81388	1.79368	1.38537	1.6682	0.576726	0.450772	1.60154	0.415185	1.50249	1.94583	0.29384	0.571974	0.538696	0.203582	0.348646	0.125297
			B / M	0.295323	1.43765	0.408993	0.577578	0.557055	1.40491	0.138857	0.117212	0.126229	0.532553	0.076299	0.489488	0.30019	1.52417	1.60618	1.4314	1.41889	1.39741	1.35024	1.61365	1.58399	1.50815	1.26339	1.49059	1.39349	1.29077	0.613233	1.2494	0.497707	1.64473	1.46462	1.39475	1.18566	1.39525	0.613046	0.529346	1.36369	0.488592	1.41417	1.70822	0.415818	0.766084	0.971635	0.375638	0.408628	0.224072
			H / B	0.831909	0.977929	0.877922	0.892703	0.91518	1.12057	0.353643	0.384102	0.368186	1.00817	0.748831	1.10264	0.853176	1.00497	1.00908	1.04306	1.10238	1.1534	1.12583	1.11796	1.09576	1.06792	1.22912	1.2191	1.2284	1.21286	0.932385	1.14782	0.881774	1.15917	1.23846	1.28602	1.16844	1.19563	0.940755	0.851566	1.17442	0.849759	1.06245	1.1391	0.706655	0.74662	0.554422	0.541963	0.853213	0.559184
			H+B / M	0.266366	1.41914	0.379789	0.54133	0.529312	1.50437	0.0861594	0.074825	0.0794014	0.535109	0.0650899	0.518989	0.274311	1.52862	1.61475	1.4676	1.50419	1.52328	1.45	1.72541	1.67306	1.56829	1.43335	1.68235	1.58036	1.4521	0.588981	1.35784	0.463157	1.79844	1.66969	1.62898	1.30292	1.55551	0.591721	0.483211	1.50334	0.445491	1.46603	1.84773	0.344198	0.652111	0.717432	0.274614	0.373409	0.166076
			H / Mearly	0.877494	1.16059	0.887199	0.770046	0.657791	1.12736	1.208	1.01539	1.07824	0.874789	0.801773	1.28086	1.03392	1.07011	1.03136	1.23993	1.25336	1.26033	1.20503	1.45626	1.304	1.37602	1.55921	1.62006	1.80079	1.74913	0.725524	1.59262	0.952891	1.27759	1.75301	1.66941	1.53134	1.20532	0.785492	0.658942	1.24271	0.717495	1.14113	1.27624	0.516228	0.703985	0.474961	0.67436	0.97195	0.609939
			H / Mlate	0.190524	1.51529	0.293364	0.465433	0.458246	1.76698	0.0401099	0.034894	0.0408301	0.460241	0.0504761	0.444615	0.213722	1.78405	2.02835	1.64355	1.72562	1.7774	1.67484	1.93932	1.90864	1.70684	1.54181	1.8663	1.6656	1.49327	0.556531	1.36717	0.389106	2.28094	1.82865	1.82553	1.32647	1.89341	0.547068	0.420975	1.77299	0.374064	1.65968	2.34678	0.273468	0.527559	0.566751	0.165444	0.300304	0.107798
			B / Mearly	1.0548	1.18678	1.01057	0.862601	0.718756	1.00606	3.41586	2.64353	2.92853	0.867696	1.0707	1.16162	1.21185	1.06482	1.02207	1.18873	1.13696	1.09271	1.07035	1.3026	1.19005	1.28851	1.26856	1.3289	1.46597	1.44216	0.778138	1.38752	1.08065	1.10216	1.41547	1.29812	1.31059	1.0081	0.834959	0.773801	1.05815	0.844351	1.07405	1.1204	0.730523	0.942896	0.856677	1.24429	1.13916	1.09076
			B / Mlate	0.229021	1.54949	0.334157	0.521375	0.500717	1.57687	0.113419	0.0908455	0.110896	0.456509	0.0674066	0.403226	0.250502	1.77523	2.01009	1.57569	1.56535	1.54101	1.48765	1.7347	1.74185	1.59829	1.2544	1.53089	1.35591	1.2312	0.59689	1.1911	0.441276	1.96774	1.47655	1.41952	1.13525	1.58361	0.58152	0.494355	1.50968	0.4402	1.56212	2.06021	0.386989	0.706596	1.02224	0.305269	0.351969	0.192777
			H+B / Mearly	0.951369	1.1715	0.938408	0.808465	0.68296	1.07728	2.1195	1.68756	1.84212	0.871861	0.913404	1.23163	1.10738	1.06793	1.02752	1.21879	1.2053	1.19113	1.14943	1.39282	1.25696	1.33989	1.43922	1.49986	1.66256	1.6224	0.747363	1.50795	1.00564	1.20517	1.61366	1.51612	1.4402	1.1239	0.805914	0.706361	1.16651	0.769867	1.11344	1.2119	0.604698	0.802618	0.63255	0.909654	1.04098	0.808445
			H+B / Mlate	0.206564	1.52954	0.310297	0.488654	0.47578	1.6885	0.0703751	0.0579932	0.0697562	0.4587	0.0575039	0.427527	0.228906	1.78041	2.02081	1.61553	1.65945	1.67981	1.59756	1.85485	1.83978	1.66203	1.42316	1.72783	1.53775	1.38507	0.573284	1.29448	0.410644	2.15164	1.68329	1.65791	1.24753	1.76551	0.561291	0.45127	1.66428	0.401368	1.6194	2.22847	0.320334	0.601473	0.754795	0.22317	0.321634	0.142881
			BP#1 / BP#2	1.3559	0.916119	1.37661	1.2636	1.37133	0.888626	1.91855	1.69259	2.09887	1.22552	1.70243	0.975357	1.31326	0.967907	0.894889	0.940216	0.92083	0.92515	0.937411	0.759319	0.731701	0.844454	0.761813	0.974442	0.89756	0.891216	1.16359	0.835216	1.06695	0.879779	0.957297	0.740433	0.946774	0.87808	1.14111	1.2524	0.868644	1.2688	0.922973	0.936576	1.48868	1.27674	1.75761	1.82498	1.3936	2.26472
		Ratio of peak intensity between groups (inverse)	M / H	4.0703	0.711279	2.78502	1.93947	1.96153	0.635203	20.3641	22.2116	21.5166	1.86252	17.5024	1.85277	3.90449	0.652851	0.61699	0.669772	0.63932	0.620434	0.657835	0.554325	0.576144	0.620895	0.643975	0.550304	0.584195	0.638762	1.74896	0.697307	2.27861	0.524516	0.551304	0.557514	0.721828	0.599448	1.73392	2.21841	0.624399	2.40856	0.665562	0.513921	3.40322	1.74833	1.85633	4.91203	2.86824	7.98102
			M / B	3.38612	0.695581	2.44503	1.73137	1.79515	0.711787	7.20163	8.53154	7.9221	1.87775	13.1063	2.04295	3.33122	0.656095	0.622594	0.698615	0.704775	0.71561	0.740611	0.619713	0.631315	0.663064	0.791524	0.670874	0.717623	0.77473	1.6307	0.800384	2.00922	0.608004	0.682769	0.716973	0.843412	0.716719	1.6312	1.88913	0.733305	2.0467	0.707129	0.585406	2.4049	1.30534	1.02919	2.66214	2.44721	4.46286
			B / H	1.20206	1.02257	1.13905	1.12019	1.09268	0.892406	2.82771	2.60347	2.71602	0.991892	1.33542	0.906911	1.17209	0.995056	0.990998	0.958713	0.907126	0.867001	0.888233	0.894487	0.912609	0.936402	0.813589	0.82028	0.814069	0.824497	1.07252	0.871216	1.13408	0.862685	0.807453	0.777594	0.855842	0.836378	1.06298	1.17431	0.851486	1.1768	0.941218	0.877888	1.41512	1.33937	1.80368	1.84515	1.17204	1.78832
			M / H+B	3.75423	0.704653	2.63304	1.8473	1.88924	0.66473	11.6064	13.3645	12.5942	1.86878	15.3634	1.92682	3.64549	0.654187	0.619291	0.681386	0.66481	0.65648	0.689657	0.579571	0.597709	0.637636	0.697666	0.594407	0.632766	0.68866	1.69785	0.736463	2.15909	0.556037	0.598913	0.61388	0.767506	0.642874	1.68999	2.06949	0.665183	2.24472	0.682116	0.541204	2.90531	1.53348	1.39386	3.64147	2.67803	6.02135
			Mearly / H	1.13961	0.86163	1.12714	1.29862	1.52024	0.887031	0.827817	0.984847	0.927437	1.14313	1.24724	0.780727	0.967192	0.934483	0.969598	0.806499	0.797854	0.793444	0.829856	0.686691	0.766869	0.726732	0.64135	0.617261	0.555312	0.571712	1.37831	0.627894	1.04944	0.782723	0.570448	0.599015	0.653023	0.829657	1.27309	1.51758	0.804694	1.39374	0.876324	0.783551	1.93713	1.42048	2.10544	1.48289	1.02886	1.63951
			Mlate / H	5.24868	0.659941	3.40874	2.14854	2.18223	0.565936	24.9315	28.6582	24.4917	2.17278	19.8113	2.24914	4.67897	0.560522	0.493012	0.608439	0.579502	0.562619	0.597072	0.515644	0.523932	0.585877	0.648587	0.53582	0.600384	0.669672	1.79685	0.731439	2.56999	0.438415	0.546852	0.547786	0.753878	0.528148	1.82793	2.37544	0.564019	2.67334	0.602525	0.426116	3.65674	1.89552	1.76444	6.04433	3.32996	9.27661
			Mearly / B	0.948051	0.842613	0.989545	1.15928	1.39129	0.993978	0.292752	0.378282	0.341469	1.15248	0.933968	0.860864	0.825185	0.939127	0.978406	0.84123	0.879541	0.915159	0.934278	0.767693	0.840304	0.77609	0.788298	0.752501	0.682144	0.693407	1.28512	0.72071	0.925367	0.90731	0.706478	0.770344	0.763018	0.991964	1.19766	1.29232	0.945046	1.18434	0.931053	0.892541	1.36888	1.06056	1.1673	0.803669	0.877836	0.916788
			Mlate / B	4.36642	0.645376	2.99261	1.918	1.99713	0.634169	8.81687	11.0077	9.0175	2.19054	14.8353	2.48	3.99199	0.563307	0.49749	0.634642	0.638834	0.648926	0.672202	0.576469	0.574103	0.625668	0.797192	0.653216	0.73751	0.812219	1.67535	0.839561	2.26615	0.508198	0.677255	0.704462	0.880861	0.63147	1.71963	2.02284	0.662393	2.27169	0.640155	0.485388	2.58405	1.41524	0.978247	3.2758	2.84116	5.18733
			Mearly / H+B	1.05112	0.853603	1.06563	1.23691	1.46422	0.928265	0.471809	0.592573	0.542853	1.14697	1.09481	0.811931	0.903034	0.936395	0.973215	0.820484	0.829666	0.839542	0.87	0.717966	0.795573	0.746328	0.694823	0.66673	0.601482	0.616371	1.33804	0.663153	0.994395	0.829761	0.61971	0.659577	0.694347	0.88976	1.24083	1.41571	0.857254	1.29893	0.898119	0.825149	1.65372	1.24592	1.5809	1.09932	0.96063	1.23694
			Mlate / H+B	4.84111	0.653793	3.22272	2.04644	2.10181	0.592243	14.2096	17.2434	14.3356	2.18007	17.3901	2.33903	4.3686	0.561669	0.494851	0.61899	0.602608	0.595306	0.625955	0.539128	0.543542	0.601675	0.702663	0.578762	0.650302	0.721983	1.74434	0.772511	2.4352	0.464762	0.594076	0.603168	0.801584	0.566409	1.78161	2.21597	0.600859	2.49148	0.617511	0.448739	3.12174	1.66258	1.32486	4.48089	3.10913	6.99882
			BP#2/ BP#1	0.737518	1.09156	0.726422	0.791389	0.72922	1.12533	0.521226	0.590809	0.476448	0.815981	0.587395	1.02527	0.761464	1.03316	1.11746	1.06359	1.08598	1.08091	1.06677	1.31697	1.36668	1.1842	1.31266	1.02623	1.11413	1.12206	0.859412	1.1973	0.937247	1.13665	1.04461	1.35056	1.05622	1.13885	0.876341	0.798465	1.15122	0.788146	1.08346	1.06772	0.671735	0.783248	0.568955	0.547952	0.717568	0.441557
[truncated: 42 more columns]

## Sheet: 3.3 Putative IDs
Array	Fraction	Ave m/z	Spectra folder	Priority	Protein ID	Gene Symbol	References	Av. int. M	Av. int. B	Av. int. H	Av. int. H+B	Av. int. M-early	Av. int. M-late	Av. int. BP#1	Av. int. BP#2	Ratio: M v B	Ratio: M v H	Ratio: M v H+B	Ratio: M-early v H	Ratio: M-late v H	p value: M v B	p value: M v H	p value: M v H+B	p value: M-early v H	p value: M-late v H	AUROC: M v B	AUROC: M v H	AUROC: M v H+B	AUROC: M early v H	AUROC: M late v H
CM10	SDS	2910.69	E_FM4	C	unknown			12.7639	3.76949	3.13587	3.39988	3.57367	16.4592	5.5819	4.11675	3.38612	4.0703	3.75423	1.13961	5.24868	0.000166534	2.62115e-05	1.34526e-05	0.932115	1.1613e-06	0.755556	0.769841	0.762626	0.559524	0.869841
CM10	SDS	3445.92	E_FM4	A	unknown			3.2168	4.62463	4.52256	4.56509	3.89677	2.98462	4.18085	4.56365	0.695581	0.711279	0.704653	0.86163	0.659941	1.19129e-05	4.11567e-06	1.02594e-06	0.125201	6.18936e-06	0.175758	0.168831	0.18266	0.296296	0.111111
CM10	FT	4464.96	E_FM8	C	Antichymotrypsin, CT	SERPINA3	[8, 9]	5.48922	2.24505	1.97098	2.08475	2.22158	6.71856	3.01825	2.19252	2.44503	2.78502	2.63304	1.12714	3.40874	2.79522e-05	7.25034e-07	5.13772e-07	0.289384	1.65205e-07	0.818182	0.837243	0.825472	0.615591	0.921505
CM10	FT	4629.52	E_FM8	C	Antichymotrypsin, CT	SERPINA3	[8, 9]	3.19908	1.84772	1.64946	1.73176	2.14203	3.54393	2.17541	1.72159	1.73137	1.93947	1.8473	1.29862	2.14854	9.83453e-06	1.09258e-07	8.81873e-08	0.0245328	6.44049e-07	0.831612	0.860704	0.836192	0.776882	0.889247
CM10	E1	5066.13	E_FM8	A	Alpha-1-antitrypsin, CT fragment?	SERPINA1		1.67167	0.931212	0.852227	0.884835	1.29559	1.85976	1.14475	0.834776	1.79515	1.96153	1.88924	1.52024	2.18223	2.17947e-05	1.64247e-07	1.8372e-07	0.00132796	1.21433e-05	0.794949	0.848722	0.804629	0.901042	0.852083
CM10	S2	5960.06	S_LM		B2M 2+	B2M	[10]	4.49784	3.44573	2.57265	2.9331	3.65441	4.87652	3.50944	2.74876	1.30534	1.74833	1.53348	1.42048	1.89552	0.0187834	2.84697e-06	6.44261e-05	0.0111321	4.855e-05	0.689899	0.800426	0.750417	0.791667	0.826562
CM10	S2	5997.86	S_LM		Fibrinogen alpha fragment	FGA		3.20367	3.11279	1.7258	2.29841	3.63357	3.04508	2.97992	1.69544	1.02919	1.85633	1.39386	2.10544	1.76444	0.20467	1.21579e-05	0.000945083	0.00132796	0.00125973	0.616667	0.800426	0.723103	0.828125	0.758333
CM10	E2	8678.74	E_FM8	B	ApoAII monomer	APOA2	[1, 7]	1.45954	2.05053	2.29775	2.19569	2.03818	1.30038	1.97027	2.21721	0.711787	0.635203	0.66473	0.887031	0.565936	0.000217076	6.74406e-07	1.61533e-06	0.110837	8.43604e-07	0.222727	0.166193	0.202669	0.317708	0.109375
CM10	S2	11239.6	S_HM	C	SAA2 -4aa	SAA2	[11, 13]	3.12118	1.17243	0.635416	0.857121	0.94225	3.84066	1.52072	0.833279	2.66214	4.91203	3.64147	1.48289	6.04433	0.0103647	8.17392e-05	0.000280457	0.0141039	0.0018551	0.682323	0.788352	0.728732	0.755208	0.758333
CM10	S3	11372.2	S_HM	C	IGFBP4 CT half	IGFBP4		6.25321	2.55523	2.18016	2.33501	2.24308	7.25983	3.38739	2.43068	2.44721	2.86824	2.67803	1.02886	3.32996	0.000195339	5.29131e-06	5.36136e-06	0.378242	1.40003e-06	0.787374	0.800426	0.772102	0.572917	0.883333
CM10	S3	11407.6	S_LM	C	SAA2 -2aa	SAA2	[11, 13]	0.54277	0.121619	0.0680076	0.0901409	0.111499	0.63088	0.215841	0.0953061	4.46286	7.98102	6.02135	1.63951	9.27661	0.0257713	0.000190424	0.000809621	0.0104822	0.00531165	0.663636	0.752131	0.707048	0.791667	0.742708
CM10	E2	11461.7	E_FM18		SAA2 -1aa	SAA2	[11, 13]	20.917	2.90448	1.02715	1.8022	0.850293	25.6084	6.24477	3.25494	7.20163	20.3641	11.6064	0.827817	24.9315	0.000517949	0.000737943	0.000215225	0.200633	3.74599e-06	0.734848	0.727983	0.728732	0.354167	0.883333
CM10	FT	11464.6	E_FM18	C	SAA1 -2aa	SAA1	[11-13]	9.52701	1.11668	0.42892	0.712858	0.42242	12.2921	2.63807	1.5586	8.53154	22.2116	13.3645	0.984847	28.6582	0.000205938	0.000113358	3.90602e-05	0.866712	1.21433e-05	0.768687	0.752131	0.761259	0.5	0.852083
CM10	S3	11504.8	S_HM	C	SAA2 -1aa	SAA2	[11, 13]	22.5321	3.4485	0.994396	2.00756	1.05499	27.7498	7.01584	3.22797	6.53389	22.6591	11.2236	1.06093	27.9062	0.0135127	0.000133197	0.000438551	0.502001	5.69753e-05	0.669192	0.776278	0.71789	0.572917	0.836458
CM10	S2	11533.9	S_LM	C	IGFBP4 CT half	IGFBP4		1.14479	0.491733	0.399923	0.437826	0.480083	1.35545	0.614543	0.473864	2.32807	2.86253	2.61472	1.20044	3.38928	0.00112327	1.59349e-05	2.82846e-05	0.248552	1.28585e-05	0.742424	0.800426	0.761259	0.609375	0.836458
CM10	S3	11548.4	S_HM	C	SAA1 -1aa	SAA1	[11-13]	13.8321	3.86202	1.64833	2.56224	1.66679	16.9514	5.75441	2.60186	3.58157	8.3916	5.39845	1.0112	10.284	0.0496905	0.000250146	0.00145636	0.542918	0.000112233	0.616667	0.740057	0.690575	0.572917	0.820833
CM10	S1	11574.1	S_HM	C	SAA1 -1aa	SAA1	[11-13]	12.6632	2.55309	1.75875	2.08669	2.48973	13.6114	4.3001	3.23947	4.95995	7.20012	6.06857	1.41563	7.73925	0.000571914	1.01138e-06	3.65366e-06	0.136343	1.02125e-06	0.742424	0.824574	0.793786	0.645833	0.883333
CM10	S3	11661.6	S_HM		SAA2	SAA2	[11, 13]	32.8735	5.49771	2.87136	3.95563	3.03801	38.1152	10.3752	6.58319	5.97949	11.4487	8.31055	1.05804	13.2743	0.0266716	0.000100346	0.000577769	0.529096	3.51111e-05	0.650505	0.764205	0.71789	0.572917	0.836458
CM10	S3	11673.9	S_LM	C	SAA2	SAA2	[11, 13]	1.52084	0.258514	0.155632	0.198106	0.15694	1.76934	0.516633	0.282803	5.88302	9.77206	7.67691	1.0084	11.3687	0.016252	0.000127951	0.000481039	0.899829	6.4068e-06	0.663636	0.752131	0.728732	0.5	0.852083
CM10	E2	11696.1	E_FM18		SAA1	SAA1	[11-13]	46.2153	5.83371	2.14789	3.66956	1.99203	52.6055	13.7909	6.57066	7.9221	21.5166	12.5942	0.927437	24.4917	0.000492783	0.000662192	0.000195261	0.674784	3.32475e-05	0.755556	0.727983	0.728732	0.463542	0.820833
CM10	E1	11701.2	E_FM8	C	Antileukoproteinase	SLPI		0.977373	0.520503	0.524758	0.523001	0.599868	1.14018	0.6485	0.529163	1.87775	1.86252	1.86878	1.14313	2.17278	1.12041e-05	1.06348e-06	4.16693e-07	0.248552	3.39654e-07	0.821212	0.818182	0.809842	0.609375	0.920312
CM10	FT	11702	E_FM8	C	SAA1	SAA1	[11-13]	8.137	0.620845	0.464908	0.529636	0.579849	9.21045	2.22434	1.30656	13.1063	17.5024	15.3634	1.24724	19.8113	0.000193728	1.09835e-06	1.97631e-06	0.0570757	3.65226e-06	0.777893	0.825513	0.79331	0.685484	0.856989
CM10	S2	11703.7	S_HM		SAA1 -1aa	SAA1	[11-13]	40.4712	5.28943	2.58817	3.70337	3.02428	48.9781	11.6114	7.40655	7.65133	15.637	10.9282	1.1685	18.9238	0.000423958	5.61766e-05	3.60496e-05	0.81749	5.36459e-06	0.742424	0.764205	0.772102	0.536458	0.852083
CM10	E1	11708.7	E_FM18	C	Antileukoproteinase	SLPI		9.62988	4.71371	5.19755	4.9978	4.05787	11.69	5.71617	5.8606	2.04295	1.85277	1.92682	0.780727	2.24914	0.000217076	0.000442001	9.97033e-05	0.284639	2.76563e-06	0.755556	0.733665	0.733945	0.354167	0.873437
IMAC30	S4	11713.9	S_HM		SAA1	SAA1	[11-13]	39.6967	9.61896	5.82615	7.39199	5.5957	50.1335	14.8135	9.97058	4.12692	6.81353	5.37023	0.960445	8.6049	0.00853407	0.00101621	0.00112546	0.437606	2.5256e-05	0.682323	0.715909	0.71789	0.427083	0.836458
CM10	S2	11714.7	S_LM		SAA1 -1aa	SAA1	[11-13]	3.84759	0.734283	0.494605	0.593555	0.484863	5.05951	1.20795	1.0432	5.23994	7.77912	6.48229	0.980303	10.2294	0.00112327	0.000494066	0.000242877	0.850237	3.91398e-05	0.729293	0.740057	0.71789	0.463542	0.820833
IMAC30	S4	11721.6	S_LM	C	SAA1	SAA1	[11-13]	9.28767	2.64972	2.08683	2.31922	1.95861	11.5953	3.86929	2.94792	3.50515	4.45062	4.00466	0.938561	5.55641	0.00505135	0.00423101	0.00212336	0.0535923	1.28585e-05	0.70303	0.691761	0.67452	0.244792	0.836458
CM10	S1	11722.7	S_HM		SAA1	SAA1	[11-13]	13.8792	3.05175	2.53594	2.74889	2.5678	13.9559	4.95685	4.13506	4.54794	5.47299	5.04901	1.01256	5.50322	0.0116237	0.0011687	0.00145636	0.614607	6.33425e-05	0.689899	0.715909	0.685363	0.463542	0.805208
CM10	S3	11724.2	S_HM	C	Antileukoproteinase	SLPI		20.4941	9.24965	7.44106	8.18773	7.69053	22.9263	11.6812	8.22008	2.21567	2.75419	2.50303	1.03353	3.08105	0.00213512	4.38001e-06	1.92813e-05	0.345129	1.31482e-06	0.721717	0.8125	0.761259	0.609375	0.883333
CM10	FT	11724.5	E_FM18		SAA1	SAA1	[11-13]	5.63759	1.69235	1.44387	1.54645	1.3965	6.75583	2.47708	1.88621	3.33122	3.90449	3.64549	0.967192	4.67897	0.000631078	0.000175998	9.23786e-05	0.737118	5.69251e-06	0.742424	0.740057	0.71789	0.5	0.852083
CM10	S3	11753.9	S_LM	C	Antileukoproteinase	SLPI		1.64651	0.516572	0.456904	0.481538	0.537551	1.8188	0.785486	0.522747	3.18737	3.60362	3.41927	1.17651	3.9807	3.69923e-05	5.0478e-06	2.12668e-06	0.933121	1.08132e-07	0.794949	0.8125	0.782944	0.5	0.930208
CM10	S2	11863.9	S_HM		SAA1	SAA1	[11-13]	55.7632	10.1315	5.91433	7.65535	8.74911	63.178	18.2979	12.0794	5.50396	9.4285	7.28421	1.47931	10.6822	0.000267534	1.36515e-06	2.79163e-06	0.303951	3.62815e-07	0.768687	0.824574	0.782944	0.609375	0.898958
CM10	S2	11908.8	S_HM		B2M	B2M	[10]	62.6452	29.4664	21.6795	24.8943	36.4088	70.4494	36.8505	23.2255	2.12598	2.88961	2.51645	1.67941	3.24959	0.00024107	2.12721e-06	3.44246e-06	0.16616	1.91209e-06	0.774242	0.8125	0.777314	0.645833	0.867708
CM10	S2	11920.7	S_LM	C	B2M	B2M	[10]	11.7889	6.6328	5.71696	6.09506	6.81122	13.6869	7.7384	6.0715	1.77737	2.0621	1.93418	1.19141	2.39409	0.00178308	0.000314899	0.000231439	0.883245	4.855e-05	0.716162	0.752131	0.739575	0.5	0.820833
CM10	S2	12035.4	S_HM	C	SAA1 adduct?	SAA1	[11-13]	17.5471	4.90412	3.16444	3.88265	4.64521	19.9268	7.22866	4.6785	3.57803	5.54509	4.51936	1.46794	6.29711	0.000267534	1.17553e-06	2.55044e-06	0.294189	3.17923e-07	0.768687	0.824574	0.793786	0.645833	0.898958
CM10	S2	12087.4	S_HM	C	SAA1 SPA adduct	SAA1	[11-13]	17.197	6.01316	4.0347	4.85149	5.96539	19.5084	8.08575	5.26933	2.85989	4.26227	3.54468	1.47852	4.83516	0.000364195	1.50756e-06	3.54655e-06	0.413242	2.13136e-07	0.755556	0.8125	0.782944	0.609375	0.914583
CM10	S2	12111	S_LM	C	B2M SPA adduct	B2M	[10]	2.88668	1.56202	1.23565	1.37039	1.38989	3.42311	1.75489	1.43986	1.84805	2.33617	2.10647	1.12483	2.77029	0.00595342	0.000425817	0.000539548	0.883245	3.51111e-05	0.70303	0.715909	0.707048	0.427083	0.820833
CM10	S2	12548	S_HM	C	unknown			5.0092	1.81943	1.53565	1.6528	1.77501	5.59437	2.53333	1.76466	2.75317	3.26194	3.03073	1.15587	3.643	0.00360793	0.000512655	0.000459337	0.3897	0.000510854	0.689899	0.740057	0.71789	0.572917	0.773958
CM10	S3	12890.6	S_HM	C	SAA4	SAA4	[1]	4.36641	2.21446	2.00266	2.0901	2.3564	4.90143	2.66609	2.19616	1.97177	2.18031	2.08909	1.17664	2.44746	0.000600819	2.17555e-05	2.40219e-05	0.106219	6.33425e-05	0.755556	0.788352	0.761259	0.71875	0.805208
IMAC30	S4	12937.4	S_HM	B	unknown			1.72214	1.40794	0.93767	1.13182	1.3453	1.86002	1.48978	0.861886	1.22317	1.83662	1.52158	1.43473	1.98366	0.229517	9.6331e-05	0.00288196	0.0462553	0.000772402	0.577273	0.752131	0.707048	0.755208	0.748437
IMAC30	S4	13070.2	S_HM	A	SAA4	SAA4	[1]	2.24302	1.09612	0.732906	0.882857	1.32293	2.66351	1.29347	0.851487	2.04632	3.06044	2.54063	1.80504	3.63417	0.000267534	3.15239e-08	3.01126e-07	0.00132796	2.76563e-06	0.781818	0.872869	0.837156	0.864583	0.867708
CM10	FT	13738.8	E_FM18	C	TTR, ammonia loss	TTR	[2-4]	13.7762	20.9973	21.1016	21.0585	19.7191	11.8279	19.5681	20.2169	0.656095	0.652851	0.654187	0.934483	0.560522	7.33066e-05	1.06063e-05	4.90997e-06	0.378242	3.52649e-06	0.20202	0.202415	0.224354	0.390625	0.140625
CM10	FT	13756.6	E_FM18	C	TTR	TTR	[2-4]	25.4141	40.8197	41.1905	41.0374	39.9382	20.3074	36.6396	40.9432	0.622594	0.61699	0.619291	0.969598	0.493012	3.10592e-05	1.5236e-05	3.99393e-06	0.81749	8.43604e-07	0.20202	0.190341	0.213511	0.427083	0.09375
CM10	S3	13865.5	S_LM	C	RNAse 4	RNASE4		0.738236	0.489137	0.543007	0.520768	0.615732	0.784866	0.571763	0.53665	1.50926	1.35953	1.41759	1.13393	1.44541	4.65912e-05	0.00129666	0.000104887	0.768977	0.000106625	0.808081	0.752131	0.750417	0.463542	0.832292
CM10	FT	13960.8	E_FM18	A	TTR, SPA adduct	TTR	[2-4]	11.4902	16.4471	17.1554	16.863	13.8358	10.438	15.553	16.542	0.698615	0.669772	0.681386	0.806499	0.608439	4.15294e-05	1.55669e-07	2.55633e-07	0.0104822	1.79707e-06	0.196465	0.148438	0.180984	0.171875	0.119271
CM10	FT	13986	E_FM18	A	TTR, SPA adduct	TTR	[2-4]	9.36755	13.2915	14.6524	14.0906	11.6905	8.49108	12.8422	13.9464	0.704775	0.63932	0.66481	0.797854	0.579502	6.93101e-05	1.39793e-07	3.21432e-07	0.0104822	2.16371e-06	0.196465	0.117898	0.159299	0.208333	0.119271
CM10	FT	14056.1	E_FM18	B	TTR, glutathionylated	TTR	[2-4]	11.481	16.0437	18.5048	17.4888	14.6825	10.4112	15.948	17.2382	0.71561	0.620434	0.65648	0.793444	0.562619	0.000423958	1.25488e-07	8.95113e-07	0.0118176	1.79707e-06	0.241414	0.142045	0.180984	0.208333	0.125
CM10	FT	14083.2	E_FM18	B	TTR, cysteinylated, SPA adduct	TTR	[2-4]	10.0562	13.5783	15.2869	14.5815	12.6859	9.12736	13.4513	14.3494	0.740611	0.657835	0.689657	0.829856	0.597072	0.000631078	2.65039e-07	1.77099e-06	0.0141039	3.31935e-06	0.254545	0.154119	0.213511	0.208333	0.125
CM10	S2	14269.4	S_HM		ApoAI, 2+	APOA1	[1, 4-6]	34.5092	39.2265	48.6759	44.7748	43.116	32.5051	40.9058	46.1093	0.879742	0.708958	0.770728	0.885778	0.667786	0.153127	4.5926e-06	0.000448832	0.106219	9.64423e-06	0.406566	0.202415	0.278565	0.28125	0.171875
CM10	S2	14350.3	S_HM		ApoAI, 2+	APOA1	[1, 4-6]	19.1495	22.6495	26.4701	24.8928	23.6364	18.1742	22.5225	25.9328	0.845472	0.723439	0.769279	0.892948	0.686595	0.0579782	6.38257e-06	0.000231439	0.115611	1.28585e-05	0.35404	0.190341	0.267723	0.317708	0.171875
CM10	S2	14589.1	S_HM		ApoAI, 2+	APOA1	[1, 4-6]	9.35522	11.2318	12.9913	12.2649	11.5244	8.85224	11.2301	12.5551	0.832922	0.720113	0.762763	0.887083	0.681396	0.0360707	2.71263e-06	0.000102264	0.0562443	1.14661e-05	0.340909	0.190341	0.246038	0.244792	0.171875
CM10	E2	17095.3	E_FM8	A	ApoAII dimer -2 Gln	APOA2		0.253414	0.408922	0.457158	0.437244	0.313926	0.235731	0.359411	0.473334	0.619713	0.554325	0.579571	0.686691	0.515644	5.52933e-05	9.14455e-07	8.95113e-07	0.0510456	3.52649e-06	0.188889	0.154119	0.180984	0.28125	0.125
CM10	E2	17230.2	E_FM8	A	ApoAII dimer -Gln	APOA2		0.429777	0.680765	0.745955	0.719041	0.57205	0.390829	0.582429	0.795993	0.631315	0.576144	0.597709	0.766869	0.523932	4.10201e-06	8.57465e-08	4.89105e-08	0.0535923	1.86313e-07	0.162626	0.142045	0.148457	0.28125	0.09375
CM10	E2	18001.4	E_FM8	A	ApoAII dimer (+propeptide?)	APOA2		0.0730628	0.11019	0.117673	0.114584	0.085517	0.0689421	0.100017	0.118439	0.663064	0.620895	0.637636	0.726732	0.585877	0.000253979	1.32454e-07	6.73642e-07	0.00680253	3.12391e-06	0.20202	0.142045	0.191827	0.171875	0.125
CM10	E2	21497.5	E_FM18		ApoAIV 2+	APOA4		2.58791	3.26952	4.01864	3.70937	2.57736	2.60644	3.11905	4.09424	0.791524	0.643975	0.697666	0.64135	0.648587	0.0424202	1.32454e-07	2.46871e-05	0.00204244	9.10098e-06	0.333333	0.129972	0.224354	0.135417	0.140625
CM10	E2	21681.7	E_FM8		ApoAIV 2+	APOA4		0.500051	0.745372	0.90868	0.84126	0.560893	0.486889	0.775572	0.795914	0.670874	0.550304	0.594407	0.617261	0.53582	0.00548567	1.19097e-08	1.38467e-06	0.00132796	1.02125e-06	0.293939	0.129972	0.180984	0.135417	0.140625
CM10	E2	21713.9	E_FM18		ApoAIV 2+	APOA4		3.36724	4.69222	5.76391	5.32147	3.20077	3.46056	4.76892	5.3132	0.717623	0.584195	0.632766	0.555312	0.600384	0.00548567	2.97923e-08	2.2598e-06	6.7165e-05	2.38941e-05	0.307071	0.105824	0.180984	0.0625	0.15625
CM10	E2	21808	E_FM18		ApoAIV 2+	APOA4		2.50743	3.23653	3.92546	3.64104	2.24423	2.62877	3.28536	3.68637	0.77473	0.638762	0.68866	0.571712	0.669672	0.0116237	5.83185e-08	5.68408e-06	7.33554e-05	4.36047e-05	0.307071	0.105824	0.191827	0.0625	0.171875
CM10	FT	25620.7	E_FM8	A	VDBP, 2+	GC/VDBP		0.446123	0.273578	0.25508	0.262758	0.35158	0.458339	0.312828	0.268848	1.6307	1.74896	1.69785	1.37831	1.79685	3.9923e-05	1.04314e-06	7.85278e-07	0.0599572	3.22455e-06	0.791322	0.825513	0.825472	0.728495	0.856989
CM10	S2	28559	S_HM	B	ApoAI	APOA1	[1, 4-6]	52.1065	59.7254	73.4447	67.7807	63.4955	49.3901	61.4905	70.3644	0.872436	0.709467	0.768752	0.864536	0.672481	0.031592	4.70727e-07	3.70277e-05	0.0535923	1.49054e-06	0.340909	0.154119	0.224354	0.244792	0.109375
CM10	S2	28697.4	S_HM	B	ApoAI	APOA1	[1, 4-6]	38.1148	44.5003	52.9485	49.4607	45.8084	36.3791	44.8436	51.4219	0.856507	0.719846	0.770607	0.86515	0.687065	0.03055	6.74406e-07	4.34469e-05	0.037804	3.52649e-06	0.314646	0.178267	0.246038	0.208333	0.140625
CM10	S2	29201.2	S_HM	B	ApoAI	APOA1	[1, 4-6]	18.9814	22.3943	26.2472	24.6565	22.0369	18.272	22.3635	25.6142	0.847598	0.723179	0.769832	0.839593	0.696152	0.0145553	1.17553e-06	3.32602e-05	0.0133018	2.02153e-05	0.307071	0.178267	0.213511	0.208333	0.171875
CM10	S2	29394.4	S_HM	B	ApoAI	APOA1	[1, 4-6]	17.6695	20.8314	24.1205	22.7626	20.3453	17.0554	20.7463	23.5628	0.848216	0.73255	0.77625	0.843484	0.70709	0.0156681	1.17553e-06	3.5096e-05	0.0149484	1.80695e-05	0.307071	0.178267	0.224354	0.208333	0.171875
CM10	E2	35763.2	E_FM18	A	ApoAI + ApoAIV, 2+	APOA1		1.0067	1.25777	1.4437	1.36694	0.90649	1.05598	1.20818	1.44655	0.800384	0.697307	0.736463	0.627894	0.731439	0.00922844	4.0293e-07	1.34227e-05	0.000146283	0.000185859	0.320202	0.154119	0.191827	0.0989583	0.1875
CM10	E2	39411	E-FM18	C	unknown			0.545838	0.271667	0.239549	0.252809	0.251392	0.61564	0.31004	0.290584	2.00922	2.27861	2.15909	1.04944	2.56999	0.00409828	0.000162605	0.000242877	0.378242	0.000124293	0.70303	0.764205	0.739575	0.609375	0.789583
CM10	S2	40616.8	S_HM		unknown			0.516591	0.149228	0.0974202	0.118809	0.121917	0.608784	0.197203	0.169084	3.46176	5.30271	4.34809	1.25146	6.24905	0.000600819	1.83641e-06	5.36136e-06	0.240053	8.43604e-07	0.755556	0.824574	0.782944	0.645833	0.883333
CM10	FT	41955.9	E_FM18	B	ApoAI + TT cysteinylated	APOA1		0.250887	0.41264	0.47832	0.451204	0.374392	0.209703	0.395297	0.449314	0.608004	0.524516	0.556037	0.782723	0.438415	0.000296704	6.88337e-08	5.05465e-07	0.0125403	8.43604e-07	0.228283	0.129972	0.170142	0.208333	0.109375
CM10	E2	43409	E_FM18	A	ApoAIV	APOA4		5.12499	7.50619	9.29613	8.55716	5.30295	5.0836	7.83666	8.18625	0.682769	0.551304	0.598913	0.570448	0.546852	0.00505135	3.94794e-08	2.47459e-06	0.000333863	1.08251e-05	0.293939	0.117898	0.213511	0.0989583	0.15625
CM10	E2	43429.2	E_FM18		ApoAIV	APOA4		4.24582	5.92188	7.61564	6.91638	4.56189	4.17174	5.65125	7.63236	0.716973	0.557514	0.61388	0.599015	0.547786	0.00788679	6.88337e-08	4.62952e-06	0.00153539	5.69251e-06	0.307071	0.129972	0.191827	0.135417	0.140625
CM10	E2	44662.4	E_FM18	A	ApoAIV	APOA4		2.0907	2.47886	2.8964	2.72402	1.89142	2.18353	2.55838	2.7022	0.843412	0.721828	0.767506	0.653023	0.753878	0.0452125	4.0293e-07	4.58117e-05	0.000103936	0.0002156	0.346465	0.142045	0.224354	0.0625	0.203125
CM10	FT	47286.5	E_FM18		ApoAI + albumin, 2+	APOA1		0.302588	0.422186	0.504778	0.47068	0.418793	0.266598	0.418498	0.476606	0.716719	0.599448	0.642874	0.829657	0.528148	0.00141819	6.40822e-07	4.90997e-06	0.0711937	1.49054e-06	0.280808	0.154119	0.213511	0.28125	0.109375
CM10	S1	50764	S_HM	A	Alpha-1-antitrypsin	SERPINA1		6.62229	4.17191	4.14087	4.15369	4.94191	7.00793	5.04308	3.8912	1.58735	1.59925	1.59432	1.19345	1.69238	0.000328833	4.35659e-05	2.67895e-05	0.0440058	0.00036734	0.742424	0.764205	0.782944	0.791667	0.789583
CM10	FT	51212.8	E_FM18	A	VDBP	GC/VDBP		1.59246	0.976251	0.918413	0.942291	1.16922	1.67879	1.10796	0.970948	1.6312	1.73392	1.68999	1.27309	1.82793	2.28641e-06	1.59029e-08	1.23116e-08	0.00771256	2.60487e-07	0.847475	0.884943	0.858841	0.828125	0.898958
CM10	FT	53295.9	E_FM18	C	related to VDBP			0.2561	0.135565	0.115443	0.12375	0.175194	0.274227	0.159203	0.127118	1.88913	2.21841	2.06949	1.51758	2.37544	4.39913e-05	6.51395e-08	1.55535e-07	0.0234643	3.87496e-07	0.808081	0.872869	0.847998	0.71875	0.883333
CM10	S2	56480.8	S_HM		ApoAI dimer	APOA1	[1, 4-6]	3.50538	4.29006	5.38733	4.93433	4.09329	3.40674	4.20844	5.38723	0.817094	0.650671	0.710407	0.759799	0.632361	0.0194678	2.26157e-07	1.72592e-05	0.00599017	6.79535e-06	0.346465	0.142045	0.224354	0.171875	0.15625
IMAC30	S4	75809	S_HM	C	unknown			2.34797	3.07957	3.29424	3.20562	3.30589	2.00113	2.93867	3.23685	0.762432	0.712749	0.732454	1.00353	0.607463	0.0018657	4.74364e-05	7.33349e-05	0.949815	2.44696e-06	0.280808	0.214489	0.246038	0.5	0.125
CM10	S3	79220.7	S_HM		Transferrin	TF	[4, 14]	3.10056	3.69821	3.75237	3.73001	3.86409	2.84784	3.53417	3.75282	0.838394	0.826293	0.831246	1.02977	0.758945	0.00129256	0.0010525	0.000428491	0.644404	6.00791e-05	0.24899	0.293324	0.284195	0.572917	0.197396
IMAC30	S4	80640.9	S_HM	C	Transferrin	TF	[4, 14]	1.56595	2.13001	2.41453	2.29707	2.31085	1.27744	2.04479	2.35893	0.735185	0.648555	0.681719	0.95706	0.529065	0.00345675	2.27364e-05	6.78591e-05	0.462776	5.05481e-06	0.267677	0.190341	0.235196	0.463542	0.125
CM10	S2	86918.7	S_HM		ApoAI trimer	APOA1	[1, 4-6]	0.811608	1.04009	1.45819	1.28558	0.844245	0.83012	1.02951	1.45762	0.780325	0.556584	0.631315	0.578966	0.569279	0.0337679	2.14468e-07	2.60705e-05	0.00269915	1.28585e-05	0.333333	0.154119	0.224354	0.171875	0.15625
CM10	FT	94543.8	E_FM18	B	ApoAI + albumin	APOA1		0.583068	0.795123	0.933806	0.876552	0.751428	0.526684	0.778723	0.896481	0.733305	0.624399	0.665183	0.804694	0.564019	0.00243979	2.65039e-07	4.23742e-06	0.0187882	2.60162e-06	0.254545	0.129972	0.213511	0.244792	0.125
CM10	S1	101711	S_HM	A	Alpha-1-antitrypsin dimer	SERPINA1		0.639301	0.464793	0.421608	0.439437	0.514213	0.657414	0.515511	0.412387	1.37545	1.51634	1.45482	1.21965	1.5593	0.00014176	2.26157e-07	6.52579e-07	0.0247803	1.58666e-06	0.781818	0.860795	0.826314	0.71875	0.883333
CM10	S2	116137	S_HM		ApoAI tetramer	APOA1	[1, 4-6]	0.2507	0.33655	0.498092	0.4314	0.240011	0.266559	0.323439	0.511727	0.744912	0.503321	0.581131	0.481862	0.53516	0.0654082	2.12721e-06	0.000145307	0.0033126	0.000124293	0.372727	0.178267	0.267723	0.171875	0.21875
CM10	FT	117380	E_FM18	B	VDBP + albumin	GC/VDBP		0.241117	0.117808	0.100108	0.107415	0.139525	0.267623	0.142296	0.11215	2.0467	2.40856	2.24472	1.39374	2.67334	7.72619e-06	2.66016e-08	3.33345e-08	0.0198735	1.62766e-07	0.821212	0.897017	0.847998	0.791667	0.914583
CM10	FT	123153	E_FM18	C	unknown			0.0778469	0.110089	0.116964	0.114126	0.102499	0.0704739	0.10444	0.113156	0.707129	0.665562	0.682116	0.876324	0.602525	0.000328833	2.59382e-05	1.92813e-05	0.223675	2.66915e-05	0.228283	0.202415	0.224354	0.354167	0.140625
CM10	FT	175448	E_FM18	B	Alpha-2-macroglobulin	A2M		0.0289841	0.0495112	0.0563981	0.0535549	0.0441908	0.0240322	0.0480862	0.0513425	0.585406	0.513921	0.541204	0.783551	0.426116	0.000253979	2.94467e-07	1.08009e-06	0.0618767	6.95916e-07	0.228283	0.154119	0.191827	0.244792	0.109375
CM10	FT	184620	E_FM18	B	VDBP + albumin dimer	GC/VDBP		0.0255638	0.0106173	0.00751166	0.00879381	0.014551	0.0274682	0.013432	0.00901229	2.40774	3.40322	2.90702	1.93713	3.65674	5.22345e-05	3.10341e-07	4.44466e-07	0.0397831	1.31482e-06	0.794949	0.860795	0.815471	0.71875	0.867708
CM10	S2	264556	S_HM	C	unknown			0.0177195	0.0281185	0.0270257	0.0274769	0.0283937	0.0143965	0.0256733	0.0260734	0.63017	0.655652	0.644887	1.05062	0.532695	0.000423958	8.51776e-05	4.70394e-05	0.899829	3.52649e-06	0.241414	0.214489	0.235196	0.5	0.125
CM10	S2	295826	S_HM	B	unknown			0.00915708	0.0134013	0.0158922	0.0148639	0.0103889	0.00891583	0.0126455	0.0157021	0.683297	0.576199	0.616064	0.653711	0.561019	0.0140254	5.16315e-05	0.000261034	0.0440058	0.000385231	0.320202	0.226562	0.267723	0.28125	0.234375
	Peaks used in multivariate (classification tree) models
	The priority column corresponds to the following definition:
	A -> peak intensity different in early stage - also differentiates from benign
	B -> peak intensity different in early stage - does not differentiate from benign
	C -> peak intensity different only in late stage
	For Protein ID: Bold vs plain means increased confidence in ID. Grey shading means ID based on experimental data and known modifications/dimer status. No shading means prediction only or inference from literature (see References)
	Abbreviations:
	aa	Amino acid
	Apo	Apolipoprotein
	B2M	Beta-2-microglobulin
	CT	C-terminal
	SAA	Serum amyloid A
	SPA	Sinapinic acid
	TTR	Transthyretin
	VDBP	Vitamin D binding protein
	References
	[1] Andersson, B., Hellgren, G., Nierop, A. F., Hochberg, Z., Albertsson-Wikland, K., Proteins related to lipoprotein profile were identified using a pharmaco-proteomic approach as markers for growth response to growth hormone (GH) treatment in short prepubertal children. Proteome Sci 2009, 7, 40. [2] Schweigert, F. J., Wirth, K., Raila, J., Characterization of the microheterogeneity of transthyr…

## Sheet: 3.4 Correlation analysis
CORREL		FM	4000 Da	4000 Da	8000 Da	8000 Da	8000 Da	8000 Da	18000 Da	18000 Da	18000 Da	8000 Da	8000 Da	18000 Da	18000 Da	18000 Da	18000 Da	18000 Da	18000 Da	18000 Da	18000 Da	8000 Da	8000 Da	8000 Da	18000 Da FA	8000 Da	18000 Da	18000 Da	8000 Da	18000 Da	18000 Da	18000 Da	18000 Da	18000 Da FA	18000 Da	18000 Da	18000 Da	18000 Da	18000 Da	18000 Da	18000 Da	18000 Da	18000 Da	8000 Da	8000 Da	19000 Da	19000 Da	8000 Da	19000 Da
		Fraction	SDS	SDS	FT	FT	E1	E2	E2	FT	E2	E1	FT	E1	FT	FT	FT	FT	FT	FT	FT	E2	E2	E2	E2	E2	E2	E2	FT	E2	E2	FT	E2	E2	E2	FT	FT	FT	FT	FT	FT	FT	FT	S2	S2	S2	S3	S3	S3
FM	Fraction	Peak 1/2	E-2910_6	E-3445_9	E-4464_9	E-4629_5	E-5066_1	E-8678_7	E-11461_	E-11464_	E-11696_	E-11701_	E-11702_	E-11708_	E-11724_	E-13738_	E-13756_	E-13960_	E-13986_	E-14056_	E-14083_	E-17095_	E-17230_	E-18001_	E-21497_	E-21681_	E-21713_	E-21807_	E-25620_	E-35763_	E-39411_	E-41955_	E-43409_	E-43429_	E-44662_	E-47286_	E-51212_	E-53295_	E-94543_	E-117379	E-123153	E-175447	E-184619	S-5960_0	S-5997_8	S-11239_	S-11372_	S-11407_	S-11504_
4000 Da	SDS	E-2910_6	1	-0.492504	0.665579	0.605707	0.501363	-0.560945	0.548458	0.493196	0.537958	0.435063	0.508149	0.463707	0.56012	-0.482016	-0.513937	-0.354047	-0.407129	-0.381655	-0.390166	-0.29185	-0.465378	-0.440487	-0.242405	-0.325021	-0.335191	-0.301784	0.459713	-0.28652	0.601175	-0.551361	-0.339935	-0.328715	-0.182233	-0.443262	0.706125	0.669591	-0.408515	0.735917	-0.371228	-0.494134	0.679246	0.414561	0.225122	0.534457	0.578065	0.553397	0.520589
4000 Da	SDS	E-3445_9	-0.492504	1	-0.399737	-0.405108	-0.501085	0.304072	-0.402978	-0.32053	-0.419927	-0.349321	-0.377405	-0.26621	-0.394425	0.226111	0.320362	0.214898	0.264855	0.290005	0.282694	0.27086	0.306925	0.265379	0.321724	0.312985	0.321875	0.320871	-0.293254	0.315628	-0.445557	0.359154	0.279021	0.349879	0.246271	0.344473	-0.45775	-0.441026	0.360555	-0.471914	0.229443	0.35464	-0.448905	-0.169128	-0.22727	-0.354963	-0.424994	-0.418653	-0.38494
8000 Da	FT	E-4464_9	0.665579	-0.399737	1	0.88666	0.482164	-0.513067	0.407543	0.262552	0.455707	0.415729	0.389137	0.54531	0.402549	-0.560616	-0.554715	-0.421357	-0.464887	-0.451949	-0.486583	-0.357529	-0.471472	-0.441393	-0.269983	-0.377016	-0.353207	-0.305822	0.509156	-0.282959	0.544855	-0.579115	-0.362519	-0.360908	-0.204139	-0.467543	0.721606	0.729734	-0.460736	0.778819	-0.315506	-0.511078	0.704121	0.542388	0.358395	0.404751	0.51057	0.443205	0.382324
8000 Da	FT	E-4629_5	0.605707	-0.405108	0.88666	1	0.497878	-0.530946	0.422936	0.266257	0.483731	0.505457	0.405403	0.543728	0.41021	-0.547933	-0.516922	-0.531638	-0.589997	-0.565571	-0.577414	-0.440211	-0.486898	-0.407367	-0.341177	-0.425269	-0.426797	-0.392392	0.495272	-0.374187	0.555468	-0.667851	-0.41332	-0.407641	-0.292679	-0.553758	0.682822	0.743996	-0.58882	0.765013	-0.36381	-0.581977	0.699665	0.570211	0.382699	0.481309	0.521264	0.489934	0.394855
8000 Da	E1	E-5066_1	0.501363	-0.501085	0.482164	0.497878	1	-0.409865	0.329166	0.207839	0.353869	0.454693	0.308134	0.343526	0.308271	-0.310554	-0.349334	-0.324821	-0.351613	-0.349165	-0.357372	-0.353707	-0.386368	-0.335389	-0.330043	-0.3067	-0.340886	-0.344193	0.398334	-0.343728	0.395528	-0.439016	-0.32133	-0.399184	-0.284019	-0.421161	0.49484	0.513002	-0.429852	0.55799	-0.319113	-0.458478	0.478353	0.294426	0.190674	0.281725	0.420429	0.426063	0.325955
8000 Da	E2	E-8678_7	-0.560945	0.304072	-0.513067	-0.530946	-0.409865	1	-0.607734	-0.496613	-0.624035	-0.330313	-0.565494	-0.420022	-0.575632	0.508323	0.482516	0.451351	0.475904	0.459974	0.51728	0.72387	0.783931	0.629822	0.222109	0.385863	0.375637	0.333921	-0.534225	0.343987	-0.640676	0.582906	0.384171	0.313086	0.290057	0.544728	-0.696346	-0.643906	0.52805	-0.709035	0.407581	0.548855	-0.589605	-0.453274	-0.407847	-0.528459	-0.619851	-0.602632	-0.591694
18000 Da	E2	E-11461_	0.548458	-0.402978	0.407543	0.422936	0.329166	-0.607734	1	0.927288	0.972663	0.434757	0.974855	0.560476	0.97148	-0.571661	-0.55873	-0.402192	-0.464322	-0.460914	-0.504637	-0.323424	-0.4657	-0.269066	-0.268954	-0.321611	-0.343003	-0.32898	0.450953	-0.315597	0.912417	-0.539864	-0.348046	-0.327936	-0.264712	-0.492051	0.615712	0.563887	-0.458781	0.596813	-0.357331	-0.455381	0.603541	0.445415	0.465865	0.7917	0.963881	0.93749	0.993484
18000 Da	FT	E-11464_	0.493196	-0.32053	0.262552	0.266257	0.207839	-0.496613	0.927288	1	0.843911	0.347778	0.906351	0.513665	0.968281	-0.462366	-0.457657	-0.319815	-0.366887	-0.353492	-0.389938	-0.251688	-0.372416	-0.192761	-0.211973	-0.23951	-0.265958	-0.257774	0.298983	-0.273048	0.755358	-0.435554	-0.27412	-0.251462	-0.202052	-0.380847	0.478631	0.415703	-0.345181	0.422557	-0.289708	-0.36542	0.435372	0.433508	0.345261	0.652905	0.865051	0.826334	0.944246
18000 Da	E2	E-11696_	0.537958	-0.419927	0.455707	0.483731	0.353869	-0.624035	0.972663	0.843911	1	0.434784	0.975079	0.557747	0.930077	-0.581987	-0.565643	-0.397649	-0.467752	-0.472095	-0.511117	-0.334686	-0.480103	-0.287386	-0.282978	-0.339684	-0.354462	-0.339175	0.520739	-0.311839	0.93539	-0.550716	-0.356215	-0.346459	-0.278901	-0.511992	0.677143	0.627046	-0.473091	0.664222	-0.376876	-0.470608	0.672057	0.411983	0.417925	0.757325	0.953147	0.943306	0.958596
8000 Da	E1	E-11701_	0.435063	-0.349321	0.415729	0.505457	0.454693	-0.330313	0.434757	0.347778	0.434784	1	0.35758	0.717525	0.402434	-0.362614	-0.35995	-0.340545	-0.366848	-0.386578	-0.390568	-0.279627	-0.333511	-0.200031	-0.162791	-0.133967	-0.187483	-0.19941	0.202663	-0.205801	0.478345	-0.413915	-0.164044	-0.192801	-0.100536	-0.426522	0.318261	0.329409	-0.401754	0.45702	-0.243477	-0.389861	0.446491	0.272114	0.124135	0.575448	0.45599	0.501489	0.410737
8000 Da	FT	E-11702_	0.508149	-0.377405	0.389137	0.405403	0.308134	-0.565494	0.974855	0.906351	0.975079	0.35758	1	0.544274	0.966176	-0.516238	-0.50323	-0.332128	-0.397943	-0.400858	-0.432424	-0.289837	-0.426264	-0.263307	-0.247177	-0.287215	-0.299488	-0.288324	0.489793	-0.258995	0.867096	-0.484732	-0.30383	-0.301212	-0.248294	-0.452005	0.649956	0.571845	-0.391247	0.585705	-0.343773	-0.422181	0.59099	0.371118	0.283757	0.630092	0.944116	0.913741	0.973255
18000 Da	E1	E-11708_	0.463707	-0.26621	0.54531	0.543728	0.343526	-0.420022	0.560476	0.513665	0.557747	0.717525	0.544274	1	0.588901	-0.494756	-0.474684	-0.348258	-0.379782	-0.388134	-0.407976	-0.267113	-0.36606	-0.259059	-0.0961923	-0.192019	-0.176869	-0.148367	0.387651	-0.126438	0.555799	-0.47576	-0.196113	-0.161803	-0.101146	-0.389828	0.561654	0.524372	-0.35874	0.543554	-0.178669	-0.420902	0.510015	0.422285	0.275963	0.420716	0.618751	0.557767	0.558066
18000 Da	FT	E-11724_	0.56012	-0.394425	0.402549	0.41021	0.308271	-0.575632	0.97148	0.968281	0.930077	0.402434	0.966176	0.588901	1	-0.541771	-0.533581	-0.384954	-0.440357	-0.425068	-0.461754	-0.304254	-0.439415	-0.246198	-0.246113	-0.288576	-0.308873	-0.296265	0.429049	-0.301902	0.8521	-0.515193	-0.314601	-0.300435	-0.235426	-0.445611	0.620513	0.560242	-0.417426	0.569348	-0.355078	-0.439395	0.57116	0.476595	0.388473	0.700465	0.944165	0.909431	0.980449
18000 Da	FT	E-13738_	-0.482016	0.226111	-0.560616	-0.547933	-0.310554	0.508323	-0.571661	-0.462366	-0.581987	-0.362614	-0.516238	-0.494756	-0.541771	1	0.889442	0.71283	0.710819	0.612954	0.742579	0.384919	0.456551	0.402495	0.230353	0.362141	0.375492	0.331471	-0.542659	0.365926	-0.618946	0.616041	0.401516	0.304038	0.278316	0.382002	-0.576766	-0.588433	0.401312	-0.623911	0.207076	0.486854	-0.513729	-0.440825	-0.351569	-0.513443	-0.589945	-0.552557	-0.554887
18000 Da	FT	E-13756_	-0.513937	0.320362	-0.554715	-0.516922	-0.349334	0.482516	-0.55873	-0.457657	-0.565643	-0.35995	-0.50323	-0.474684	-0.533581	0.889442	1	0.505011	0.536126	0.508922	0.610898	0.36412	0.475923	0.413924	0.252447	0.286021	0.334703	0.302079	-0.501202	0.35863	-0.598661	0.584185	0.34003	0.315488	0.240324	0.375181	-0.571398	-0.582499	0.395414	-0.607074	0.195668	0.473371	-0.53337	-0.409183	-0.354978	-0.498006	-0.592001	-0.548095	-0.547489
18000 Da	FT	E-13960_	-0.354047	0.214898	-0.421357	-0.531638	-0.324821	0.451351	-0.402192	-0.319815	-0.397649	-0.340545	-0.332128	-0.348258	-0.384954	0.71283	0.505011	1	0.9447	0.786268	0.85854	0.419021	0.377136	0.309614	0.314176	0.374968	0.413082	0.372881	-0.372995	0.352139	-0.424267	0.714856	0.418589	0.348151	0.34514	0.544686	-0.477664	-0.532085	0.621229	-0.53628	0.32687	0.57853	-0.385603	-0.459269	-0.372445	-0.404687	-0.421551	-0.394065	-0.394137
18000 Da	FT	E-13986_	-0.407129	0.264855	-0.464887	-0.589997	-0.351613	0.475904	-0.464322	-0.366887	-0.467752	-0.366848	-0.397943	-0.379782	-0.440357	0.710819	0.536126	0.9447	1	0.920062	0.933681	0.361492	0.363624	0.310291	0.387851	0.434953	0.483049	0.444451	-0.384098	0.397366	-0.490366	0.782369	0.488333	0.42416	0.400346	0.657201	-0.542969	-0.598293	0.724278	-0.61395	0.438842	0.650935	-0.455335	-0.491394	-0.414189	-0.466861	-0.478572	-0.450674	-0.450775
18000 Da	FT	E-14056_	-0.381655	0.290005	-0.451949	-0.565571	-0.349165	0.459974	-0.460914	-0.353492	-0.472095	-0.386578	-0.400858	-0.388134	-0.425068	0.612954	0.508922	0.786268	0.920062	1	0.949297	0.29507	0.321325	0.296805	0.423008	0.460139	0.506443	0.475682	-0.340522	0.382625	-0.494686	0.775974	0.507171	0.451735	0.430008	0.742936	-0.52271	-0.57614	0.793131	-0.602395	0.51162	0.685814	-0.449729	-0.444115	-0.391059	-0.469192	-0.467537	-0.445374	-0.444745
18000 Da	FT	E-14083_	-0.390166	0.282694	-0.486583	-0.577414	-0.357372	0.51728	-0.504637	-0.389938	-0.511117	-0.390568	-0.432424	-0.407976	-0.461754	0.742579	0.610898	0.85854	0.933681	0.949297	1	0.370605	0.37598	0.347398	0.418344	0.4778	0.531576	0.496559	-0.426022	0.426583	-0.532647	0.785486	0.538003	0.455099	0.457466	0.687467	-0.530679	-0.5799	0.738756	-0.608353	0.403373	0.687187	-0.463084	-0.473408	-0.426271	-0.510157	-0.506086	-0.489811	-0.491062
8000 Da	E2	E-17095_	-0.29185	0.27086	-0.357529	-0.440211	-0.353707	0.72387	-0.323424	-0.251688	-0.334686	-0.279627	-0.289837	-0.267113	-0.304254	0.384919	0.36412	0.419021	0.361492	0.29507	0.370605	1	0.840877	0.658852	0.190651	0.28571	0.265397	0.252001	-0.403125	0.445608	-0.342243	0.400252	0.232867	0.242769	0.191823	0.362774	-0.425825	-0.394064	0.350306	-0.449351	0.18426	0.329405	-0.336924	-0.33218	-0.279901	-0.29832	-0.348631	-0.32045	-0.309721
8000 Da	E2	E-17230_	-0.465378	0.306925	-0.471472	-0.486898	-0.386368	0.783931	-0.4657	-0.372416	-0.480103	-0.333511	-0.426264	-0.36606	-0.439415	0.456551	0.475923	0.377136	0.363624	0.321325	0.37598	0.840877	1	0.795046	0.296035	0.295304	0.275324	0.250533	-0.48733	0.348685	-0.482836	0.502164	0.241271	0.363675	0.186849	0.477991	-0.556283	-0.500692	0.436005	-0.564742	0.268312	0.362917	-0.509923	-0.373134	-0.35078	-0.416304	-0.495242	-0.46691	-0.448797
8000 Da	E2	E-18001_	-0.440487	0.265379	-0.441393	-0.407367	-0.335389	0.629822	-0.269066	-0.192761	-0.287386	-0.200031	-0.263307	-0.259059	-0.246198	0.402495	0.413924	0.309614	0.310291	0.296805	0.347398	0.658852	0.795046	1	0.195657	0.310852	0.247125	0.217579	-0.373439	0.318041	-0.295741	0.355106	0.233575	0.280167	0.146823	0.446229	-0.478519	-0.373793	0.332923	-0.491789	0.249471	0.244554	-0.431125	-0.192956	-0.187411	-0.222346	-0.278863	-0.272153	-0.243145
18000 Da FA	E2	E-21497_	-0.242405	0.321724	-0.269983	-0.341177	-0.330043	0.222109	-0.268954	-0.211973	-0.282978	-0.162791	-0.247177	-0.0961923	-0.246113	0.230353	0.252447	0.314176	0.387851	0.423008	0.418344	0.190651	0.296035	0.195657	1	0.741298	0.829727	0.824926	-0.249367	0.554138	-0.30981	0.449106	0.789277	0.972263	0.800067	0.393473	-0.249664	-0.366604	0.439037	-0.292479	0.232342	0.359254	-0.365006	-0.283204	-0.272086	-0.273603	-0.250125	-0.279927	-0.256427
8000 Da	E2	E-21681_	-0.325021	0.312985	-0.377016	-0.425269	-0.3067	0.385863	-0.321611	-0.23951	-0.339684	-0.133967	-0.287215	-0.192019	-0.288576	0.362141	0.286021	0.374968	0.434953	0.460139	0.4778	0.28571	0.295304	0.310852	0.741298	1	0.925144	0.890573	-0.319559	0.613901	-0.37934	0.46358	0.912775	0.757341	0.879635	0.346562	-0.394225	-0.466007	0.391848	-0.413571	0.217936	0.438768	-0.455513	-0.323251	-0.295519	-0.306695	-0.293553	-0.301273	-0.294857
18000 Da	E2	E-21713_	-0.335191	0.321875	-0.353207	-0.426797	-0.340886	0.375637	-0.343003	-0.265958	-0.354462	-0.187483	-0.299488	-0.176869	-0.308873	0.375492	0.334703	0.413082	0.483049	0.506443	0.531576	0.265397	0.275324	0.247125	0.829727	0.925144	1	0.984944	-0.320919	0.716718	-0.406589	0.524698	0.980955	0.847567	0.959222	0.383929	-0.382949	-0.473637	0.450897	-0.416633	0.233311	0.519309	-0.452641	-0.346184	-0.331142	-0.341619	-0.305301	-0.332647	-0.319536
18000 Da	E2	E-21807_	-0.301784	0.320871	-0.305822	-0.392392	-0.344193	0.333921	-0.32898	-0.257774	-0.339175	-0.19941	-0.288324	-0.148367	-0.296265	0.331471	0.302079	0.372881	0.444451	0.475682	0.496559	0.252001	0.250533	0.217579	0.824926	0.890573	0.984944	1	-0.309971	0.737303	-0.387322	0.494498	0.949937	0.832545	0.946422	0.37003	-0.335576	-0.429893	0.437106	-0.373826	0.217708	0.499471	-0.421708	-0.311616	-0.315979	-0.329653	-0.286189	-0.324081	-0.308481
8000 Da	FT	E-25620_	0.459713	-0.293254	0.509156	0.495272	0.398334	-0.534225	0.450953	0.298983	0.520739	0.202663	0.489793	0.387651	0.429049	-0.542659	-0.501202	-0.372995	-0.384098	-0.340522	-0.426022	-0.403125	-0.48733	-0.373439	-0.249367	-0.319559	-0.320919	-0.309971	1	-0.292758	0.543977	-0.554393	-0.344304	-0.325849	-0.275315	-0.358685	0.729501	0.667743	-0.371176	0.67788	-0.222566	-0.51896	0.607439	0.331769	0.328376	0.291726	0.50209	0.461156	0.431831
18000 Da	E2	E-35763_	-0.28652	0.315628	-0.282959	-0.374187	-0.343728	0.343987	-0.315597	-0.273048	-0.311839	-0.205801	-0.258995	-0.126438	-0.301902	0.365926	0.35863	0.352139	0.397366	0.382625	0.426583	0.445608	0.348685	0.318041	0.554138	0.613901	0.716718	0.737303	-0.292758	1	-0.321345	0.385635	0.677504	0.588355	0.649557	0.220058	-0.296618	-0.383868	0.285657	-0.346118	0.174475	0.370066	-0.373517	-0.360561	-0.348186	-0.347186	-0.293303	-0.3078	-0.29741
18000 Da	E2	E-39411_	0.601175	-0.445557	0.544855	0.555468	0.395528	-0.640676	0.912417	0.755358	0.93539	0.478345	0.867096	0.555799	0.8521	-0.618946	-0.598661	-0.424267	-0.490366	-0.494686	-0.532647	-0.342243	-0.482836	-0.295741	-0.30981	-0.37934	-0.406589	-0.387322	0.543977	-0.321345	1	-0.586591	-0.423089	-0.391187	-0.316895	-0.532603	0.678842	0.673852	-0.507616	0.702242	-0.41179	-0.505247	0.672059	0.411608	0.410344	0.788776	0.895017	0.883494	0.88623
18000 Da	FT	E-41955_	-0.551361	0.359154	-0.579115	-0.667851	-0.439016	0.582906	-0.539864	-0.435554	-0.550716	-0.413915	-0.484732	-0.47576	-0.515193	0.616041	0.584185	0.714856	0.782369	0.775974	0.785486	0.400252	0.502164	0.355106	0.449106	0.46358	0.524698	0.494498	-0.554393	0.385635	-0.586591	1	0.515375	0.508371	0.426231	0.793662	-0.667676	-0.727729	0.883799	-0.698982	0.45225	0.869623	-0.635702	-0.58606	-0.436048	-0.518526	-0.568697	-0.524484	-0.527219
18000 Da	E2	E-43409_	-0.339935	0.279021	-0.362519	-0.41332	-0.32133	0.384171	-0.348046	-0.27412	-0.356215	-0.164044	-0.30383	-0.196113	-0.314601	0.401516	0.34003	0.418589	0.488333	0.507171	0.538003	0.232867	0.241271	0.233575	0.789277	0.912775	0.980955	0.949937	-0.344304	0.677504	-0.423089	0.515375	1	0.824896	0.956437	0.365517	-0.393243	-0.477332	0.424982	-0.42752	0.24105	0.518156	-0.441435	-0.357345	-0.320033	-0.336534	-0.30479	-0.326938	-0.322835
18000 Da FA	E2	E-43429_	-0.328715	0.349879	-0.360908	-0.407641	-0.399184	0.313086	-0.327936	-0.251462	-0.346459	-0.192801	-0.301212	-0.161803	-0.300435	0.304038	0.315488	0.348151	0.42416	0.451735	0.455099	0.242769	0.363675	0.280167	0.972263	0.757341	0.847567	0.832545	-0.325849	0.588355	-0.391187	0.508371	0.824896	1	0.808747	0.441326	-0.347308	-0.453935	0.472796	-0.397649	0.252968	0.424054	-0.445583	-0.353871	-0.320047	-0.328408	-0.317462	-0.341378	-0.309545
18000 Da	E2	E-44662_	-0.182233	0.246271	-0.204139	-0.292679	-0.284019	0.290057	-0.264712	-0.202052	-0.278901	-0.100536	-0.248294	-0.101146	-0.235426	0.278316	0.240324	0.34514	0.400346	0.430008	0.457466	0.191823	0.186849	0.146823	0.800067	0.879635	0.959222	0.946422	-0.275315	0.649557	-0.316895	0.426231	0.956437	0.808747	1	0.283061	-0.265448	-0.364359	0.36209	-0.282805	0.179898	0.455508	-0.327809	-0.260975	-0.259277	-0.231154	-0.222913	-0.26029	-0.251059
18000 Da	FT	E-47286_	-0.443262	0.344473	-0.467543	-0.553758	-0.421161	0.544728	-0.492051	-0.380847	-0.511992	-0.426522	-0.452005	-0.389828	-0.445611	0.382002	0.375181	0.544686	0.657201	0.742936	0.687467	0.362774	0.477991	0.446229	0.393473	0.346562	0.383929	0.37003	-0.358685	0.220058	-0.532603	0.793662	0.365517	0.441326	0.283061	1	-0.515998	-0.516323	0.917485	-0.582942	0.523556	0.647248	-0.472048	-0.42259	-0.336389	-0.474831	-0.518576	-0.515026	-0.480709
18000 Da	FT	E-51212_	0.706125	-0.45775	0.721606	0.682822	0.49484	-0.696346	0.615712	0.478631	0.677143	0.318261	0.649956	0.561654	0.620513	-0.576766	-0.571398	-0.477664	-0.542969	-0.52271	-0.530679	-0.425825	-0.556283	-0.478519	-0.249664	-0.394225	-0.382949	-0.335576	0.729501	-0.296618	0.678842	-0.667676	-0.393243	-0.347308	-0.265448	-0.515998	1	0.900648	-0.534163	0.93371	-0.465241	-0.637518	0.817547	0.448952	0.376885	0.431422	0.686393	0.628665	0.599388
18000 Da	FT	E-53295_	0.669591	-0.441026	0.729734	0.743996	0.513002	-0.643906	0.563887	0.415703	0.627046	0.329409	0.571845	0.524372	0.560242	-0.588433	-0.582499	-0.532085	-0.598293	-0.57614	-0.5799	-0.394064	-0.500692	-0.373793	-0.366604	-0.466007	-0.473637	-0.429893	0.667743	-0.383868	0.673852	-0.727729	-0.477332	-0.453935	-0.364359	-0.516323	0.900648	1	-0.59948	0.881732	-0.531886	-0.660422	0.824022	0.522136	0.398907	0.451597	0.63799	0.588764	0.550213
18000 Da	FT	E-94543_	-0.408515	0.360555	-0.460736	-0.58882	-0.429852	0.52805	-0.458781	-0.345181	-0.473091	-0.401754	-0.391247	-0.35874	-0.417426	0.401312	0.395414	0.621229	0.724278	0.793131	0.738756	0.350306	0.436005	0.332923	0.439037	0.391848	0.450897	0.437106	-0.371176	0.285657	-0.507616	0.883799	0.424982	0.472796	0.36209	0.917485	-0.534163	-0.59948	1	-0.58714	0.530394	0.78718	-0.502652	-0.465832	-0.402501	-0.473841	-0.489879	-0.469313	-0.448634
18000 Da	FT	E-117379	0.735917	-0.471914	0.778819	0.765013	0.55799	-0.709035	0.596813	0.422557	0.664222	0.45702	0.585705	0.543554	0.569348	-0.623911	-0.607074	-0.53628	-0.61395	-0.602395	-0.608353	-0.449351	-0.564742	-0.491789	-0.292479	-0.413571	-0.416633	-0.373826	0.67788	-0.346118	0.702242	-0.698982	-0.42752	-0.397649	-0.282805	-0.582942	0.93371	0.881732	-0.58714	1	-0.515412	-0.664088	0.844031	0.470222	0.370556	0.558081	0.658466	0.634927	0.565949
18000 Da	FT	E-123153	-0.371228	0.229443	-0.315506	-0.36381	-0.319113	0.407581	-0.357331	-0.289708	-0.376876	-0.243477	-0.343773	-0.178669	-0.355078	0.207076	0.195668	0.32687	0.438842	0.51162	0.403373	0.18426	0.268312	0.249471	0.232342	0.217936	0.233311	0.217708	-0.222566	0.174475	-0.41179	0.45225	0.24105	0.252968	0.179898	0.523556	-0.465241	-0.531886	0.530394	-0.515412	1	0.374802	-0.447432	-0.229872	-0.134111	-0.375041	-0.380705	-0.39365	-0.354263
18000 Da	FT	E-175447	-0.494134	0.35464	-0.511078	-0.581977	-0.458478	0.548855	-0.455381	-0.36542	-0.470608	-0.389861	-0.422181	-0.420902	-0.439395	0.486854	0.473371	0.57853	0.650935	0.685814	0.687187	0.329405	0.362917	0.244554	0.359254	0.438768	0.519309	0.499471	-0.51896	0.370066	-0.505247	0.869623	0.518156	0.424054	0.455508	0.647248	-0.637518	-0.660422	0.78718	-0.664088	0.374802	1	-0.576159	-0.492492	-0.365026	-0.421356	-0.477626	-0.434377	-0.442113
18000 Da	FT	E-184619	0.679246	-0.448905	0.704121	0.699665	0.478353	-0.589605	0.603541	0.435372	0.672057	0.446491	0.59099	0.510015	0.57116	-0.513729	-0.53337	-0.385603	-0.455335	-0.449729	-0.463084	-0.336924	-0.509923	-0.431125	-0.365006	-0.455513	-0.452641	-0.421708	0.607439	-0.373517	0.672059	-0.635702	-0.441435	-0.445583	-0.327809	-0.472048	0.817547	0.824022	-0.502652	0.844031	-0.447432	-0.576159	1	0.499631	0.37641	0.562366	0.652121	0.642852	0.577992
8000 Da	S2	S-5960_0	0.414561	-0.169128	0.542388	0.570211	0.294426	-0.453274	0.445415	0.433508	0.411983	0.272114	0.371118	0.422285	0.476595	-0.440825	-0.409183	-0.459269	-0.491394	-0.444115	-0.473408	-0.33218	-0.373134	-0.192956	-0.283204	-0.323251	-0.346184	-0.311616	0.331769	-0.360561	0.411608	-0.58606	-0.357345	-0.353871	-0.260975	-0.42259	0.448952	0.522136	-0.465832	0.470222	-0.229872	-0.492492	0.499631	1	0.57621	0.435376	0.516027	0.418462	0.457818
8000 Da	S2	S-5997_8	0.225122	-0.22727	0.358395	0.382699	0.190674	-0.407847	0.465865	0.345261	0.417925	0.124135	0.283757	0.275963	0.388473	-0.351569	-0.354978	-0.372445	-0.414189	-0.391059	-0.426271	-0.279901	-0.35078	-0.187411	-0.272086	-0.295519	-0.331142	-0.315979	0.328376	-0.348186	0.410344	-0.436048	-0.320033	-0.320047	-0.259277	-0.336389	0.376885	0.398907	-0.402501	0.370556	-0.134111	-0.365026	0.37641	0.57621	1	0.541176	0.505698	0.407344	0.460476
19000 Da	S2	S-11239_	0.534457	-0.354963	0.404751	0.481309	0.281725	-0.528459	0.7917	0.652905	0.757325	0.575448	0.630092	0.420716	0.700465	-0.513443	-0.498006	-0.404687	-0.466861	-0.469192	-0.510157	-0.29832	-0.416304	-0.222346	-0.273603	-0.306695	-0.341619	-0.329653	0.291726	-0.347186	0.788776	-0.518526	-0.336534	-0.328408	-0.231154	-0.474831	0.431422	0.451597	-0.473841	0.558081	-0.375041	-0.421356	0.562366	0.435376	0.541176	1	0.755089	0.785217	0.753471
19000 Da	S3	S-11372_	0.578065	-0.424994	0.51057	0.521264	0.420429	-0.619851	0.963881	0.865051	0.953147	0.45599	0.944116	0.618751	0.944165	-0.589945	-0.592001	-0.421551	-0.478572	-0.467537	-0.506086	-0.348631	-0.495242	-0.278863	-0.250125	-0.293553	-0.305301	-0.286189	0.50209	-0.293303	0.895017	-0.568697	-0.30479	-0.317462	-0.222913	-0.518576	0.686393	0.63799	-0.489879	0.658466	-0.380705	-0.477626	0.652121	0.516027	0.505698	0.755089	1	0.950405	0.965189
8000 Da	S3	S-11407_	0.553397	-0.418653	0.443205	0.489934	0.426063	-0.602632	0.93749	0.826334	0.943306	0.501489	0.913741	0.557767	0.909431	-0.552557	-0.548095	-0.394065	-0.450674	-0.445374	-0.489811	-0.32045	-0.46691	-0.272153	-0.279927	-0.301273	-0.332647	-0.324081	0.461156	-0.3078	0.883494	-0.524484	-0.326938	-0.341378	-0.26029	-0.515026	0.628665	0.588764	-0.469313	0.634927	-0.39365	-0.434377	0.642852	0.418462	0.407344	0.785217	0.950405	1	0.937448
19000 Da	S3	S-11504_	0.520589	-0.38494	0.382324	0.394855	0.325955	-0.591694	0.993484	0.944246	0.958596	0.410737	0.973255	0.558066	0.980449	-0.554887	-0.547489	-0.394137	-0.450775	-0.444745	-0.491062	-0.309721	-0.448797	-0.243145	-0.256427	-0.294857	-0.319536	-0.308481	0.431831	-0.29741	0.88623	-0.527219	-0.322835	-0.309545	-0.251059	-0.480709	0.599388	0.550213	-0.448634	0.565949	-0.354263	-0.442113	0.577992	0.457818	0.460476	0.753471	0.965189	0.937448	1
8000 Da	S2	S-11533_	0.636672	-0.418344	0.545939	0.578724	0.34046	-0.59082	0.868229	0.788859	0.848021	0.581896	0.798498	0.581617	0.847271	-0.615533	-0.602108	-0.463882	-0.526675	-0.509956	-0.550582	-0.360861	-0.485024	-0.290235	-0.29861	-0.348694	-0.37104	-0.344073	0.426731	-0.363704	0.846354	-0.609175	-0.37162	-0.372067	-0.255376	-0.527079	0.583167	0.585685	-0.501044	0.659053	-0.380743	-0.491879	0.64477	0.608625	0.430369	0.867799	0.861694	0.866711	0.847942
19000 Da	S3	S-11548_	0.483446	-0.395447	0.475346	0.493791	0.390423	-0.60785	0.951551	0.81438	0.932617	0.421446	0.929602	0.546024	0.889948	-0.57592	-0.56814	-0.428922	-0.483072	-0.478483	-0.53121	-0.331338	-0.47002	-0.251395	-0.267587	-0.312545	-0.333291	-0.319293	0.485467	-0.30495	0.893548	-0.553797	-0.332181	-0.325517	-0.259916	-0.505938	0.609283	0.584517	-0.497518	0.600046	-0.353928	-0.462332	0.610102	0.474535	0.617143	0.797045	0.9558	0.91062	0.949495
19000 Da	S1	S-11574_	0.47112	-0.397068	0.403426	0.404464	0.344283	-0.594771	0.891728	0.766592	0.949166	0.328172	0.952124	0.522337	0.867457	-0.536444	-0.521023	-0.359241	-0.428726	-0.439129	-0.474975	-0.312229	-0.442114	-0.288912	-0.272818	-0.331881	-0.344059	-0.330363	0.570702	-0.260948	0.86707	-0.504966	-0.348761	-0.332337	-0.296917	-0.475914	0.701908	0.628325	-0.423561	0.645794	-0.34506	-0.442653	0.640634	0.327285	0.279584	0.567641	0.879916	0.87716	0.884794
19000 Da	S3	S-11661_	0.517662	-0.397023	0.400963	0.407634	0.315781	-0.597428	0.966779	0.904068	0.972009	0.382995	0.992038	0.579231	0.965133	-0.554795	-0.546583	-0.37913	-0.440762	-0.440615	-0.482367	-0.310118	-0.451618	-0.27302	-0.258728	-0.30608	-0.320974	-0.307581	0.494318	-0.27428	0.885167	-0.522089	-0.324821	-0.315135	-0.25685	-0.484541	0.660331	0.598646	-0.438688	0.611048	-0.358894	-0.443249	0.615945	0.416831	0.374088	0.669761	0.947501	0.932911	0.97192
8000 Da	S3	S-11673_	0.527886	-0.415482	0.47525	0.513501	0.407294	-0.591695	0.94514	0.85821	0.965695	0.451864	0.966522	0.600498	0.942862	-0.55413	-0.540952	-0.384728	-0.448998	-0.449671	-0.484427	-0.31591	-0.450146	-0.263831	-0.259271	-0.305555	-0.321278	-0.307182	0.488449	-0.290444	0.887695	-0.528547	-0.323847	-0.322868	-0.257528	-0.506282	0.66432	0.619115	-0.460878	0.640141	-0.392733	-0.450471	0.641049	0.431713	0.347548	0.689021	0.957012	0.966234	0.95073
19000 Da	S2	S-11703_	0.537868	-0.407963	0.425857	0.415215	0.320545	-0.602086	0.971304	0.910488	0.963921	0.38606	0.977485	0.579988	0.964972	-0.574013	-0.564215	-0.394406	-0.457814	-0.453431	-0.495357	-0.317987	-0.457176	-0.28263	-0.272501	-0.323595	-0.341162	-0.325865	0.496639	-0.281072	0.902799	-0.533833	-0.347524	-0.330239	-0.268596	-0.485266	0.660282	0.601004	-0.442525	0.613239	-0.352508	-0.450982	0.601996	0.422803	0.373773	0.675958	0.938963	0.900298	0.971486
8000 Da	S2	S-11714_	0.504979	-0.336798	0.331193	0.313441	0.200181	-0.532625	0.901563	0.919743	0.840342	0.386432	0.861062	0.514274	0.913223	-0.528775	-0.520415	-0.379149	-0.427122	-0.408894	-0.458713	-0.287685	-0.40134	-0.230658	-0.250603	-0.285767	-0.311766	-0.299947	0.364355	-0.259156	0.812509	-0.490889	-0.318604	-0.29042	-0.233321	-0.414846	0.505182	0.470432	-0.386855	0.482517	-0.309117	-0.408507	0.470078	0.43163	0.315128	0.676542	0.826019	0.773236	0.905483
19000 Da	S4	S-11713_	0.55289	-0.417168	0.476322	0.480827	0.373895	-0.626814	0.97528	0.878827	0.948424	0.452123	0.931915	0.582108	0.938139	-0.602516	-0.591176	-0.444791	-0.503345	-0.490385	-0.542582	-0.340811	-0.477364	-0.283132	-0.286618	-0.340026	-0.363478	-0.345694	0.478487	-0.308815	0.927161	-0.575295	-0.369331	-0.34898	-0.281566	-0.514034	0.628087	0.599837	-0.493928	0.619419	-0.368586	-0.484157	0.60657	0.468057	0.498727	0.789808	0.951069	0.903931	0.969216
8000 Da	S4	S-11721_	0.570321	-0.418247	0.441434	0.46475	0.353669	-0.596119	0.969938	0.900939	0.935129	0.492279	0.913966	0.562393	0.94422	-0.583654	-0.569944	-0.422194	-0.484441	-0.468225	-0.511824	-0.331912	-0.457198	-0.257432	-0.271095	-0.317764	-0.343601	-0.330693	0.426789	-0.306834	0.915931	-0.548964	-0.344916	-0.326126	-0.25088	-0.4985	0.58692	0.554033	-0.467677	0.591543	-0.377417	-0.460645	0.581935	0.459576	0.434345	0.805678	0.933602	0.897035	0.962643
19000 Da	S1	S-11722_	0.434009	-0.367086	0.377911	0.380096	0.25152	-0.550412	0.823571	0.701661	0.908091	0.288843	0.923795	0.494062	0.807626	-0.494395	-0.481623	-0.30322	-0.379008	-0.39722	-0.420641	-0.270816	-0.399332	-0.262538	-0.237439	-0.293783	-0.298395	-0.284908	0.551173	-0.21893	0.811315	-0.459395	-0.30212	-0.292908	-0.247812	-0.439071	0.686649	0.612013	-0.378348	0.628365	-0.335467	-0.406093	0.623605	0.288665	0.225179	0.499809	0.811547	0.819596	0.814345
19000 Da	S3	S-11724_	0.517428	-0.449719	0.589477	0.614361	0.458304	-0.64955	0.898362	0.741398	0.934117	0.4418	0.901315	0.617217	0.855315	-0.596388	-0.583251	-0.450988	-0.51074	-0.5159	-0.55966	-0.383065	-0.526466	-0.33152	-0.279536	-0.341895	-0.335846	-0.31148	0.579922	-0.304645	0.870124	-0.608186	-0.331216	-0.34989	-0.259714	-0.556417	0.725208	0.691725	-0.549323	0.709154	-0.385776	-0.536996	0.713297	0.501776	0.536665	0.699479	0.941858	0.886691	0.893854
8000 Da	S3	S-11753_	0.547327	-0.460817	0.532567	0.608442	0.465621	-0.595451	0.888842	0.755354	0.938518	0.559646	0.895073	0.593128	0.862667	-0.559606	-0.544485	-0.400307	-0.472097	-0.481478	-0.506074	-0.355105	-0.476977	-0.281969	-0.269477	-0.310481	-0.319394	-0.307021	0.498587	-0.313223	0.87548	-0.554036	-0.312566	-0.332152	-0.235615	-0.534298	0.665353	0.637215	-0.496073	0.699434	-0.436965	-0.482433	0.691269	0.430894	0.342469	0.746607	0.914438	0.940274	0.880254
19000 Da	S2	S-11863_	0.55027	-0.421621	0.479521	0.472196	0.309367	-0.616044	0.927726	0.838064	0.960342	0.378501	0.96565	0.591833	0.921158	-0.589313	-0.578925	-0.393606	-0.465315	-0.462274	-0.499204	-0.332411	-0.477565	-0.31491	-0.285312	-0.347458	-0.354939	-0.335108	0.554348	-0.286777	0.895121	-0.5516	-0.359489	-0.349113	-0.27238	-0.495551	0.72067	0.663121	-0.452058	0.678283	-0.359725	-0.470324	0.666484	0.440123	0.368117	0.639647	0.910909	0.877794	0.921411
19000 Da	S2	S-11908_	0.615268	-0.435109	0.663713	0.629508	0.396135	-0.606453	0.754584	0.679675	0.739269	0.398506	0.704951	0.553765	0.751531	-0.627243	-0.621222	-0.471887	-0.544907	-0.507738	-0.537801	-0.386823	-0.52991	-0.351769	-0.339289	-0.410938	-0.414806	-0.377875	0.540026	-0.388219	0.738576	-0.641311	-0.418744	-0.423542	-0.287718	-0.507169	0.69937	0.684377	-0.517375	0.703355	-0.327568	-0.552157	0.673496	0.750123	0.592275	0.640463	0.785733	0.678886	0.740293
8000 Da	S2	S-11920_	0.53525	-0.322245	0.560287	0.559752	0.311013	-0.526395	0.68995	0.703533	0.639299	0.395605	0.642529	0.536392	0.729685	-0.552561	-0.532925	-0.433071	-0.477113	-0.433105	-0.466637	-0.366409	-0.438979	-0.259135	-0.256486	-0.321543	-0.334991	-0.305535	0.386276	-0.357128	0.62469	-0.579819	-0.342088	-0.327201	-0.220482	-0.437188	0.534404	0.546753	-0.45298	0.539963	-0.273983	-0.50739	0.539065	0.824302	0.420501	0.552231	0.711376	0.605759	0.690493
19000 Da	S2	S-12035_	0.597007	-0.451878	0.543882	0.538641	0.370231	-0.646787	0.94436	0.83991	0.965293	0.404706	0.961432	0.615616	0.930863	-0.624582	-0.613432	-0.435442	-0.508914	-0.498538	-0.536577	-0.359133	-0.514916	-0.339503	-0.308554	-0.379347	-0.386279	-0.361962	0.58115	-0.328094	0.908891	-0.602909	-0.389946	-0.382072	-0.293015	-0.531243	0.753396	0.702429	-0.498715	0.718573	-0.374165	-0.515088	0.70679	0.524071	0.471055	0.692685	0.946462	0.898662	0.935155
19000 Da	S2	S-12087_	0.603746	-0.457797	0.579916	0.571493	0.38368	-0.653978	0.931895	0.826969	0.942707	0.407262	0.938161	0.613851	0.914795	-0.637954	-0.626576	-0.458204	-0.534177	-0.52098	-0.556814	-0.373817	-0.529517	-0.344302	-0.324296	-0.396334	-0.40321	-0.375872	0.591707	-0.351388	0.897175	-0.63437	-0.407032	-0.401087	-0.300836	-0.54644	0.755019	0.712205	-0.527949	0.727438	-0.374996	-0.544064	0.713074	0.589158	0.539405	0.709328	0.939227	0.870746	0.92094
8000 Da	S2	S-12111_	0.544057	-0.350948	0.511586	0.507376	0.289917	-0.585329	0.810361	0.808432	0.758774	0.390022	0.766049	0.56123	0.832521	-0.593588	-0.574903	-0.467918	-0.515823	-0.48299	-0.527243	-0.390348	-0.475095	-0.289527	-0.276869	-0.34771	-0.359894	-0.334972	0.43955	-0.354987	0.737039	-0.620916	-0.366987	-0.342724	-0.252182	-0.487245	0.577302	0.578261	-0.495889	0.572528	-0.306578	-0.539031	0.565003	0.760217	0.472299	0.625047	0.802748	0.697547	0.812225
19000 Da	S2	S-12548_	0.594717	-0.417634	0.555273	0.515509	0.388956	-0.569754	0.879966	0.804192	0.906067	0.334142	0.926229	0.612452	0.899963	-0.567492	-0.571058	-0.353964	-0.426007	-0.410989	-0.440011	-0.278468	-0.455851	-0.30271	-0.274823	-0.329251	-0.328275	-0.305287	0.569882	-0.274732	0.826464	-0.531672	-0.333836	-0.34737	-0.247	-0.458728	0.76342	0.705153	-0.422939	0.679701	-0.35354	-0.458828	0.683298	0.492656	0.37043	0.548369	0.913951	0.860265	0.881693
19000 Da	S3	S-12890_	0.404745	-0.312359	0.653651	0.666616	0.507467	-0.50365	0.566302	0.407736	0.646875	0.397784	0.604083	0.571713	0.559669	-0.537502	-0.512734	-0.368322	-0.384171	-0.360855	-0.40874	-0.370797	-0.457788	-0.310828	-0.21137	-0.271083	-0.234113	-0.204111	0.507244	-0.159218	0.671996	-0.46848	-0.230602	-0.287621	-0.16463	-0.453405	0.625549	0.635848	-0.40948	0.619154	-0.266418	-0.364125	0.572436	0.409699	0.225647	0.400936	0.68268	0.663731	0.579252
19000 Da	S4	S-12937_	0.331949	-0.263341	0.308245	0.409834	0.378482	-0.365908	0.382213	0.240543	0.390567	0.526096	0.2374	0.203208	0.301654	-0.249774	-0.25906	-0.259499	-0.305612	-0.34221	-0.361635	-0.352319	-0.405512	-0.26697	-0.283455	-0.229598	-0.247998	-0.26053	0.14308	-0.285575	0.406052	-0.34999	-0.189798	-0.286018	-0.165754	-0.409507	0.251905	0.287191	-0.3977	0.389722	-0.361174	-0.256129	0.42713	0.299133	0.364001	0.616739	0.413526	0.487705	0.371812
19000 Da	S4	S-13070_	0.627117	-0.325171	0.515009	0.369234	0.449994	-0.374521	0.275286	0.234747	0.267971	0.198576	0.25581	0.298067	0.29864	-0.276044	-0.330896	-0.220605	-0.251369	-0.255653	-0.273934	-0.2175	-0.35985	-0.314196	-0.215605	-0.270282	-0.263237	-0.243393	0.326293	-0.179288	0.279443	-0.396941	-0.251879	-0.257333	-0.180799	-0.296402	0.531201	0.487924	-0.311223	0.503483	-0.245097	-0.376629	0.540572	0.403014	0.311127	0.246423	0.370902	0.345794	0.292073
8000 Da	S3	S-13865_	0.388838	-0.411476	0.4599	0.53979	0.499373	-0.225562	0.249225	0.16977	0.293278	0.534652	0.26955	0.362198	0.253328	-0.268955	-0.271486	-0.222976	-0.247617	-0.231967	-0.20268	-0.237635	-0.231608	-0.141259	-0.0953064	-0.0937157	-0.0871622	-0.0815301	0.259846	-0.139458	0.33491	-0.313733	-0.0742618	-0.131733	-0.00150702	-0.267679	0.316672	0.341169	-0.255448	0.405955	-0.309243	-0.298373	0.31365	0.255189	0.0017469	0.317072	0.329661	0.338907	0.230413
19000 Da	S2	S-14269_	-0.428557	0.33815	-0.337525	-0.403515	-0.295802	0.451581	-0.603424	-0.505408	-0.604045	-0.252777	-0.53358	-0.222659	-0.562354	0.429772	0.42736	0.413917	0.491089	0.512625	0.523568	0.25835	0.363739	0.196098	0.381508	0.39597	0.43232	0.432531	-0.375467	0.405628	-0.59022	0.612957	0.410636	0.426516	0.380531	0.542581	-0.444298	-0.500143	0.564038	-0.515575	0.331251	0.522063	-0.570375	-0.573301	-0.510071	-0.594989	-0.608657	-0.604815	-0.606666
19000 Da	S2	S-14350_	-0.481937	0.354505	-0.40109	-0.462568	-0.329826	0.514643	-0.694808	-0.586467	-0.696402	-0.333627	-0.628616	-0.302479	-0.652746	0.508482	0.507782	0.453404	0.53014	0.529639	0.551876	0.297234	0.429103	0.223828	0.393024	0.384992	0.4387	0.439293	-0.432038	0.420325	-0.684713	0.629708	0.416874	0.440728	0.369179	0.537549	-0.514745	-0.566553	0.562661	-0.582973	0.352	0.526971	-0.627242	-0.62846	-0.551245	-0.668684	-0.701979	-0.702425	-0.698215
19000 Da	S2	S-14589_	-0.44444	0.303949	-0.384828	-0.471224	-0.345695	0.555359	-0.676099	-0.571954	-0.675035	-0.373993	-0.608407	-0.329512	-0.630155	0.515035	0.486795	0.484118	0.550179	0.556874	0.581424	0.349113	0.459413	0.260759	0.356577	0.383414	0.424445	0.419435	-0.417977	0.376421	-0.6674	0.66555	0.407426	0.403131	0.3499	0.584301	-0.497717	-0.536734	0.59609	-0.590095	0.381004	0.567072	-0.59875	-0.663292	-0.52083	-0.66745	-0.677642	-0.680077	-0.678666
19000 Da	S2	S-28558_	-0.423874	0.315619	-0.369107	-0.446973	-0.280235	0.455834	-0.583721	-0.498902	-0.578752	-0.268885	-0.511289	-0.233817	-0.545602	0.467137	0.458344	0.440806	0.516883	0.52682	0.544589	0.304347	0.399877	0.219624	0.418617	0.431215	0.45663	0.451861	-0.399128	0.424882	-0.567164	0.637543	0.435166	0.459199	0.390862	0.546874	-0.438063	-0.503576	0.569825	-0.523189	0.321055	0.526948	-0.579421	-0.635986	-0.520648	-0.591435	-0.589959	-0.574676	-0.58676
19000 Da	S2	S-28697_	-0.448343	0.301434	-0.399849	-0.473226	-0.280318	0.474713	-0.613179	-0.527898	-0.607564	-0.302385	-0.542429	-0.271199	-0.575628	0.511186	0.503894	0.451675	0.527463	0.526767	0.550274	0.306643	0.417174	0.228273	0.410537	0.422791	0.453634	0.446624	-0.423056	0.418774	-0.600829	0.641517	0.434843	0.452861	0.377482	0.532487	-0.468249	-0.531681	0.558592	-0.552845	0.324502	0.527451	-0.60148	-0.673216	-0.532339	-0.616551	-0.619304	-0.602924	-0.615959
19000 Da	S2	S-29201_	-0.419133	0.241467	-0.387264	-0.474036	-0.294381	0.509261	-0.567585	-0.495695	-0.558258	-0.317537	-0.494026	-0.276915	-0.533098	0.501645	0.472637	0.472591	0.535797	0.530706	0.553018	0.351243	0.445089	0.245341	0.370555	0.393592	0.424388	0.411554	-0.403295	0.382147	-0.561936	0.661581	0.409136	0.414467	0.340233	0.538724	-0.455629	-0.520675	0.573638	-0.554847	0.34986	0.557764	-0.562176	-0.711716	-0.514958	-0.593873	-0.571144	-0.551916	-0.571238
19000 Da	S2	S-29394_	-0.415163	0.231694	-0.364313	-0.448645	-0.294247	0.507073	-0.565815	-0.495671	-0.555114	-0.308381	-0.490417	-0.272135	-0.530402	0.498814	0.466453	0.471022	0.531066	0.524489	0.546048	0.335435	0.431835	0.228022	0.35729	0.377209	0.411425	0.395694	-0.393578	0.364576	-0.563038	0.662624	0.399765	0.403725	0.329342	0.527838	-0.449103	-0.516185	0.570704	-0.546604	0.356691	0.562082	-0.552259	-0.703959	-0.512035	-0.595954	-0.567607	-0.547886	-0.56969
19000 Da	S2	S-40616_	0.568199	-0.421723	0.615527	0.585467	0.350589	-0.630165	0.833575	0.707094	0.87689	0.375489	0.853839	0.626881	0.818818	-0.657135	-0.636552	-0.454789	-0.520135	-0.511611	-0.559087	-0.368021	-0.500929	-0.376462	-0.306254	-0.411048	-0.398762	-0.363058	0.604629	-0.277797	0.868225	-0.618492	-0.414462	-0.385199	-0.306164	-0.527954	0.756403	0.729062	-0.497397	0.731692	-0.364576	-0.512406	0.698952	0.530828	0.389524	0.590876	0.847145	0.794349	0.823171
19000 Da	S1	S-50764_	0.617988	-0.370781	0.582984	0.481038	0.461092	-0.584133	0.451254	0.354644	0.498025	0.247191	0.479743	0.463032	0.452482	-0.374439	-0.438653	-0.208055	-0.218835	-0.181959	-0.221801	-0.352867	-0.485608	-0.470356	-0.100642	-0.186533	-0.185332	-0.152085	0.536426	-0.162106	0.507676	-0.338314	-0.183443	-0.202824	-0.0935143	-0.353575	0.731761	0.630457	-0.273053	0.649411	-0.269631	-0.305896	0.586104	0.260747	0.264291	0.25906	0.52524	0.489191	0.451067
19000 Da	S2	S-56480_	-0.420482	0.311795	-0.381386	-0.464336	-0.287827	0.470448	-0.548983	-0.475142	-0.544223	-0.271168	-0.484599	-0.221786	-0.519673	0.472417	0.481489	0.450756	0.525632	0.518589	0.536323	0.383282	0.471339	0.261177	0.44667	0.406056	0.460901	0.464167	-0.420634	0.484736	-0.533896	0.626554	0.425642	0.478538	0.381842	0.50829	-0.462142	-0.523811	0.553133	-0.535171	0.295872	0.512541	-0.567383	-0.626761	-0.524456	-0.549746	-0.555129	-0.541511	-0.551914
19000 Da	S4	S-75808_	-0.507282	0.290816	-0.502147	-0.489258	-0.422055	0.549052	-0.564571	-0.506697	-0.555949	-0.364772	-0.514206	-0.500556	-0.568783	0.429372	0.396581	0.411456	0.433852	0.407307	0.416299	0.450451	0.522044	0.384942	0.245295	0.26935	0.261622	0.240861	-0.395375	0.255692	-0.552637	0.514916	0.257795	0.298937	0.160295	0.44228	-0.571894	-0.519746	0.404466	-0.575942	0.368014	0.423383	-0.511858	-0.477675	-0.378337	-0.450402	-0.605732	-0.520362	-0.567455
19000 Da	S3	S-79220_	-0.394946	0.330339	-0.49953	-0.412018	-0.27486	0.447814	-0.473127	-0.37601	-0.481228	-0.269497	-0.417142	-0.342954	-0.444951	0.44074	0.394668	0.353176	0.346841	0.31685	0.373162	0.303225	0.384412	0.337393	0.171202	0.234636	0.205431	0.172661	-0.3077	0.171998	-0.458818	0.357918	0.191345	0.233613	0.134241	0.331253	-0.470051	-0.350326	0.300181	-0.502246	0.0926248	0.36947	-0.414819	-0.263337	-0.261344	-0.402566	-0.507228	-0.445968	-0.455639
19000 Da	S4	S-80640_	-0.39321	0.263694	-0.374703	-0.310197	-0.350407	0.383368	-0.352513	-0.330203	-0.342026	-0.239815	-0.323533	-0.40282	-0.369389	0.273479	0.271437	0.228831	0.257703	0.250293	0.242795	0.337497	0.450409	0.3939	0.309033	0.284862	0.276904	0.243791	-0.295431	0.274463	-0.338833	0.353225	0.287187	0.371186	0.191635	0.318064	-0.411039	-0.318509	0.264068	-0.380775	0.178669	0.278398	-0.320903	-0.26091	-0.243895	-0.246937	-0.378523	-0.310706	-0.339922
19000 Da	S2	S-86918_	-0.352572	0.298524	-0.317869	-0.418072	-0.261648	0.435177	-0.414606	-0.364173	-0.407189	-0.213344	-0.359678	-0.131412	-0.395737	0.407871	0.409039	0.442301	0.506306	0.499993	0.509566	0.403037	0.443668	0.246808	0.417225	0.385962	0.450158	0.461671	-0.384744	0.500744	-0.416016	0.580445	0.406459	0.441364	0.373781	0.448911	-0.413238	-0.476727	0.516627	-0.484841	0.256216	0.502439	-0.485349	-0.546356	-0.44751	-0.429349	-0.410601	-0.402462	-0.414618
19000 Da	S1	S-101711	0.560718	-0.314052	0.576658	0.530567	0.502093	-0.553202	0.415326	0.249911	0.495764	0.322346	0.416409	0.370732	0.373926	-0.447614	-0.480969	-0.297909	-0.345785	-0.317869	-0.357415	-0.348946	-0.485739	-0.392457	-0.210519	-0.227244	-0.250154	-0.229809	0.541097	-0.25054	0.504951	-0.478531	-0.233692	-0.285199	-0.150385	-0.406214	0.694015	0.671943	-0.380993	0.745561	-0.318813	-0.449261	0.697407	0.339308	0.301673	0.349205	0.479372	0.483876	0.410777
19000 Da	S2	S-116136	-0.294758	0.222808	-0.280758	-0.379368	-0.227297	0.369789	-0.339317	-0.297815	-0.337924	-0.147275	-0.306831	-0.0840204	-0.323682	0.372832	0.383316	0.39786	0.466138	0.459038	0.465295	0.374688	0.425748	0.258192	0.432566	0.379716	0.436602	0.441476	-0.371712	0.48425	-0.331802	0.539017	0.395673	0.442984	0.370928	0.410679	-0.354384	-0.426654	0.466387	-0.417404	0.231323	0.43099	-0.432124	-0.520795	-0.41281	-0.354425	-0.338011	-0.325372	-0.3385
19000 Da	S2	S-264555	-0.458336	0.234249	-0.381025	-0.341492	-0.325758	0.329602	-0.438135	-0.373474	-0.446216	-0.298613	-0.397201	-0.396094	-0.433741	0.38741	0.375601	0.240821	0.257493	0.21839	0.235522	0.251616	0.329032	0.334336	0.153004	0.225429	0.205348	0.167308	-0.285456	0.20386	-0.433135	0.326658	0.225713	0.235912	0.106582	0.234772	-0.450728	-0.397906	0.230273	-0.433583	0.126204	0.270218	-0.446207	-0.313104	-0.198687	-0.368565	-0.440433	-0.36343	-0.392372
19000 Da	S2	S-295826	-0.411217	0.20957	-0.332515	-0.374464	-0.363427	0.492853	-0.36886	-0.316009	-0.376666	-0.255264	-0.363231	-0.212412	-0.367265	0.282125	0.249918	0.316342	0.316697	0.268816	0.291976	0.411403	0.393355	0.271345	0.181655	0.173427	0.212062	0.215411	-0.352572	0.304331	-0.393873	0.402745	0.206536	0.240511	0.130505	0.335283	-0.419288	-0.41326	0.349247	-0.428797	0.235238	0.348423	-0.338506	-0.416525	-0.25816	-0.329909	-0.393082	-0.419677	-0.373902
[truncated: 41 more columns]
